# Supplementary material for: A cascade of care analysis on the elimination of hepatitis C from public hospitals in Madrid
Source: Commun Med (Lond). 2022 Feb 24;2:20. doi: 10.1038/s43856-022-00077-9 (PMC9053180; doi:10.1038/s43856-022-00077-9)
Supplement: Supplementary file 2 — Supplementary Data [file 43856_2022_77_MOESM2_ESM.xlsx]

## Sheet: Codes
Patient group
1 = Haemodialysis patients
1.5 = Pre-dialysis patients
2 = Individuals co-infected with HIV
3 = People who inject drugs
4 = People with inherited haematological diseases
5 = Patients with advanced liver disease
6 = Transplant patients
If the patient belong to more than one group, indicate all with all the corresponding numbers.
Test offered (Anti-HCV Ab)
0 = No test offered
1 = Test offered
Anti-HCV Ab
0 = Negative
1 = Positive
Test offered (HCV-RNA)
0 = No test offered
1 = Test offered
HCV RNA
0 = Negative
1 = Positive
Stage of liver fibrosis at diagnosis of chronic HCV
0 = F0
1 = F1
2 = F2
3 = F3
4 = F4
Eligible for treatment
0 = No
1 = Yes
Stage of liver fibrosis at treatment initiation
0 = F0
1 = F1
2 = F2
3 = F3
4 = F4
Treatment initiation
0 = No
1 = Yes, ongoing
2 = Treatment completed
SVR12
0 = SVR12 not reached
1 = Yes, SVR12 achieved
2 = Treatment ongoing
3 = Loss to follow up/ SVR12 unknown
Liver complications
0 = None
1 = Jaundice
2 = Hepatic encephalopaty
3 = Ascites (clinically detectable)
4 = Variceal bleeding
Extrahepactic complications
0 = None
1 = Cyroglobulinemia
2 = Other vasculitis
3 = Arthiritis/arthralgia
4 = Monoclonal gammaphaty
5 = DM2
6 = Renal impairement
7 = Mental health issues
8 = Other
HCC
0 = No
1 = Yes
Decompensated cirrhosis
0 = No
1 = Yes

## Sheet: 1
Patient group	Test offered (anti- HCV Ab)	Anti-HCV Ab	Test offered (HCV- RNA)	HCV RNA	Stage liver fibrosis at diagnosis	Eligible for treatment	Stage of liver fibrosis at treatment initiation	Treatment initiation	SVR12	Liver complications	Extrahepactic complications	HCC	Decompensated cirrhosis
1	1	1	1	1	3	1	4	2	1	0	0	0	0
1	1	1	1	1	4	1	4	2	1	0	0	0	0
1	1	1	1	1	3	1	3	0		0	0	0	0
1	1	1	1	1	4	1	4	2	1	0	6	0	0
1	1	1	1	1	0	1	0	2	1	0	0	0	0
1	1	1	1	1	1	1	1	2	1	0	0	0	0
1	1	0
1	1	0
1	1	0
1	1	0
1	1	0
1	1	0
1	1	0
1	1	0
1	1	0
1	1	0
1	1	0
1	1	0
1	1	0
1	1	0
1	1	1	1	0
1	1	0
1	1	0
1	1	0
1	1	0
1	1	0
1	1	0
1	1	0
1	1	0
1	1	0
1	1	0
1	1	0
1	1	0
1	1	0
1	1	0
1	1	0
1	1	0
1	1	0
1	1	0
1	1	0
1	1	0
1	1	0
1	1	0
1	1	0
1	1	0
1	1	0
1	1	0
1	1	0
1	1	0
1	1	0
1	1	0
1	1	0
1	1	0
1	1	0
1	1	0
1	1	0
1	1	0
1	1	0
1	1	0
1	1	0
1	1	0
1	1	0
1	1	0
1	1	0
1	1	0
1	1	0
1	1	0
1	1	0
1	1	0
1	1	0
1	1	0
1	1	0
1	1	0
1	1	0
1	1	1	1	1	3	1	3	2	1	0	5	0	0
1	1	1	1	1	4	1	4	2	1	3	6	1	1
1	1	1	1	1	1	1	1	2	1	0	0	0	0
1	1	1	1	1	2	1	2	2	1	0	6	0	0
1	1	1	1	1	4	1	4	2	1	2.3	6	0	1
1	1	1	1	1	1	1	1	2	1	0	0	0	0
1	1	0
1	1	0
1	1	0
1	1	0
1	1	0
1.6	1	0
1.6	1	0
1.6	1	0
1.6	1	0
1.6	1	0
1,2,6	1	1	1	1	2	1	2	2	1	0	0	0	0
1,2,6	1	1	1	1	0	1	0	2	1	0	0	0	0
1,2,6	1	1	1	1	3	1	3	2	1	0	0	0	0
1,2,6	1	0
1	1	0	1	0
1	1	0	1	0
1	1	0	1	0
1	1	0	1	0
1	1	0	1	0
1	1	0	1	0
1	1	0	1	0
1	1	0	1	0
1	1	0	1	0
1	1	0	1	0
1	1	0	1	0
1	1	0	1	0
1	1	0	1	0
1	1	0	1	0
1	1	0	1	0
1	1	0	1	0
1	1	0	1	0
1	1	0	1	0
1	1	0	1	0
1	1	0	1	0
1	1	0	1	0
1	1	0	1	0
1	1	0	1	0
1	1	0	1	0
1	1	0	1	0
1	1	0	1	0
1	1	0	1	0
1	1	0	1	0
1	1	0	1	0
1	1	0	1	0
1	1	0	1	0
1	1	0	1	0
1	1	0	1	0
1	1	0	1	0
1	1	0	1	0
1	1	0	1	0
1	1	0	1	0
1	1	0	1	0
1	1	0	1	0
1	1	0	1	0
1	1	0	1	0
1	1	0	1	0
1	1	0	1	0
1	1	0	1	0
1	1	0	1	0
1	1	0	1	0
1	1	0	1	0
1	1	0	1	0
1	1	0	1	0
1	1	0	1	0
1	1	0	1	0
1	1	0	1	0
1	1	1	1	0						0	3	0	0
1	1	0	1	0
1	1	0	1	0
1	1	0	1	0
1	1	0	1	0
1	1	0	1	0
1	1	0	1	0
1	1	1	1	1	1	1	1	2	1	0	0	0	0
1	1	1	1	1	NO DATA	1	NO DATA	2	1	4	0	0	0
1	1	1	1	1	NO DATA	1	4	2	1	3	4, 6	0	1
1	1	1	1	1	1	1	4	2	1	2	0	0	0
1	1	1	1	1	1	1	1	2	1	0	0	0	0
1	1	1	1	1	3	1	3	2	1	0	0	0	0
1	1	0	1	0
1	1	0	1	0
1	1	0	1	0
1	1	0	1	0
1	1	0	1	0
1	1	0	1	0
1	1	0	1	0
1	1	0	1	0
1	1	0	1	0
1	1	0	1	0
1	1	0	1	0
1	1	0
1	1	0
1	1	0
1	1	0
1	1	0
1	1	0
1	1	0
1	1	0
1	1	0
1	1	0
1	1	0
1	1	0
1	1	0
1	1	0
1	1	0
1	1	0
1	1	0
1	1	0
1	1	0
1	1	0
1	1	0
1	1	0	0	0
1	1	0	0	0
1	1	0	0	0
1	1	0	0	0
1	1	0	0	0
1	1	0	0	0
1	1	0	0	0
1	1	0	0	0
1	1	0	0	0
1	1	0	0	0
1	1	0	0	0
1	1	0	0	0
1	1	0	0	0
1	1	0	0	0
1	1	0	0	0
1	1	0	0	0
1	1	0	0	0
1	1	0	0	0
1	1	0	0	0
1	1	0	0	0
1	1	0	0	0
1	1	0	0	0
1	1	0	0	0
1	1	0	0	0
1	1	0	0	0
1	1	0	0	0
1	1	0	0	0
1	1	0	0	0
1	1	0	0	0
1	1	0	0	0
1	1	0	0	0
1	1	0	0	0
1	1	0	0	0
1	1	0	0	0
1	1	0	0	0
1	1	0	0	0
1	1	0	0	0
1	1	0	0	0
1	1	0	0	0
1	1	0	0	0
1	1	0	0	0
1	1	0	0	0
1	1	0	0	0
1	1	0	0	0
1	1	0	0	0
1	1	0	0	0
1	1	0	0	0
1	1	0	0	0
1	1	0	0	0
1	1	1	1	1	2	1	NO DATA	2	1	0	5, 6	0	0
1	1	1	1	1	4	1	4	2	1	0	3, 5, 6	1	0
1	1	1	1	1	0	1	0	2	1	0	5, 6	0	0
1	1	0	0	0
1	1	0	0	0
1	1	0	0	0
1	1	0	0	0
1	1	0	0	0
1	1	0	0	0
1	1	0	0	0
1, 6	1	0	0
1, 6	1	1	1	1	0	1	0	2	1	0	5, 6	0	0
1, 6	1	0	0
1, 5	1	0	0
1.2	1	1	1	1	NO DATA	1	NO DATA	2	1	0	6	0	0
1, 4	0									0	5	0	0
1, 4	1	0	0
1	1	0	0
1	1	0	0
1	1	0	0
1	1	0	0
1	1	0	0
1	1	0	0
1	1	0	0
1	1	0	0
1	1	0	0
1	1	0	0
1	1	0	0
1	1	0	0
1	1	0	0
1	1	0	0
1	1	0	0
1	1	0	0
1	1	0	0
1	1	0	0
1	1	0	0
1	1	0	0
1	1	0	0
1	1	0	0
1	1	0	0
1	1	0	0
1	1	0	0
1	1	0	0
1	1	0	0
1	1	0	0
1	1	0	0
1	1	0	0
1	1	0	0
1	1	0	0
1	1	0	0
1	1	0	0
1	1	0	0
1	1	0	0
1	1	1	1	1	4	1	4	2	1	0	6.8	0	0
1	1	1	1	1	2	1	2	2	1	0	0	0	0
1	1	0	0
1	1	0	0
1	1	0	0
1	1	0	0
1	1	0	0
1	1	0	0
1	1	0	0
1	1	0	0
1	1	0	0
1	1	0	0
1	1	0	0
1	1	0	0
1	1	0	0
1	1	0	0
1	1	0	0
1	1	0	0
1	1	0	0
1	1	0	0
1	1	0	0
1	1	0	0
1	1	0	0
1	1	0	0
1	1	0	0
1	1	0	0
1	1	0	0
1	1	0	0
1	1	0	0
1	1	0	0
1	1	0	0
1	1	0	0
1	1	0	0
1	1	0	0
1	1	0	0
1	1	0	0
1	1	0	0
1	1	0	0
1	1	0	0
1	1	0	0
1	1	0	0
1	1	0	0
1	1	0	0
1	1	0	0
1	1	0	0
1	1	0	0
1	1	0	0
1	1	0	0
1	1	0	0
1	1	0	0
1	1	0	0
1	1	0	0
1	1	0	0
1	1	0	0
1	1	0	0
1	1	0	0
1	1	0	0
1	1	0	0
1	1	0	0
1	1	0	0
1	1	0	0
1	1	0	0
1	1	0	0
1	1	0	0
1	1	0	0
1	1	0	0
1	1	0	0
1	1	0	0
1	1	0	0
1	1	0	0
1	1	0	0
1	1	0	0
1	1	0	0
1	1	0	0
1	1	0	0
1	1	0	0
1	1	1	1	1	0	1	0	2	1	0	5,6,8	0	0
1	1	1	1	1	1	1	2	2	1	0	0	0	0
1	1	1	1	1	1	0
1	1	1	1	1	4	1	4	2	1	0	6	0	0
1	1	0	0
1	1	0	0
1	1	0	0
1	1	0	0
1	1	0	0
1	1	0	0
1	1	0	0
1	1	0	0
1	1	0	0
1	1	0	0
1	1	0	0
1	1	0	0
1	1	0	0
1	1	0	0
1	1	0	0
1	1	0	0
1	1	0	0
1	1	0	0
1	1	0	0
1	1	0	0
1	1	0	0
1	1	0	0
1	1	0	0
1	1	0	0
1	1	0	0
1	1	0	0
1	1	0	0
1	1	0	0
1	1	0	0
1	1	0	0
1	1	0	0
1	1	0	0
1	1	0	0
1	1	0	0
1	1	0	0
1	1	1	1	0
1	1	0	0
1	1	0	0
1	1	0	0
1	1	0	0
1	1	0	0
1	1	0	0
1	1	0	0
1	1	0	0
1	1	0	0
1	1	0	0
1	1	1	1	1	1	1	1	2	1	0	0	0	0
1	1	1	1	1	1	1	1	2	1	0	0	0	0
1	1	1	1	1	3	1	3	2	1	0	0	0	0
1	1	1	1	1	3	1	3	2	1	0	0	0	0
1	1	1	1	1	2	1	2	2	1	0	0	0	0
1	1	1	1	1	1	1	1	2	1	0	0	0	0
1	1	0	0
1	1	0	0
1	1	0	0
1	1	0	0
1	1	0	0
1	1	0	0
1	1	0	0
1	1	0	0
1	1	0	0
1	1	0	0
1	1	0	0
1	1	0	0
1	1	0	0
1	1	0	0
1	1	0	0
1	1	0	0
1	1	0	0
1	1	0	0
1	1	0	0
1	1	0	0
1	1	0	0
1	1	0	0
1	1	0	0
1	1	0	0
1	1	0	0
1	1	0	0
1	1	0	0
1	1	0	0
1	1	0	0
1	1	0	0
1	1	0	0
1	1	0	0
1	1	0	0
1	1	0	0
1	1	0	0
1	1	0	0
1	1	0	0
1	1	0	0
1	1	0	0
1	1	0	0
1	1	0	0
1	1	0	0
1	1	1	1	0
1	1	0	0
1	1	0	0
1	1	0	0
1	1	0	0
1	1	0	0
1	1	0	0
1	1	0	0
1	1	0	0
1	1	0	0
1	1	0	0
1	1	1	1	0
1	1	0	0
1	1	0	0
1	1	0	0
1	1	0	0
1	1	0	0
1	0
1	1	0	0
1	1	0	0
1	1	0	0
1	1	0	0
1	1	0	0
1	1	0	0
1	1	0	0
1	1	1	1	1	2	1	2	2	1	0	0	0	0
1	1	1	1	1	1	1	1	2	1	0	0	0	0
1	1	1	1	1	4	1	4	2	1	3	0	0	0
1	1	1	1	1	4	1	4	2	1	0	0	0	0
1	1	1	1	1	4	1	4	2	1	3	1	0	0
1	1	0	0
1	1	0	0
1	1	0	0
1	1	0	0
1	1	0	0
1	1	0	0
1	1	0	0
1	1	0	0
1	1	0	0
1	1	0	0
5, 1	0		0
1	1	0	1	0						0	0	0	0
1	1	0	1	0						0	0	0	0
1	1	0								0	0	0	0
1	1	0	1	0						0	0	0	0
1	1	0	1	0						0	0	0	0
1	1	0	1	0						0	0	0	0
1	1	0	1	0						0	0	0	0
1	1	0	1	0						0	0	0	0
1	1	0	1	0						0	0	0	0
1	1	0	1	0						0	0	0	0
1	1	0	1	0						0	0	0	0
1	1	0	1	0						0	0	0	0
1	1	0	1	0						0	0	0	0
1	1	0	1	0						0	0	0	0
1	1	0	1	0						0	0	0	0
1	1	0	1	0						0	0	0	0
1	1	0	1	0						0	0	0	0
1	1	0	1	0						0	0	0	0
1	1	0	1	0						0	0	0	0
1	1	0	1	0						0	0	0	0
1	1	0	1	0						0	0	0	0
1	1	0	1	0						0	0	0	0
1	1	0	1	0						0	0	0	0
1	1	0	1	0						0	0	0	0
1	1	0	1	0						0	0	0	0
1	1	0	1	0						0	0	0	0
1	1	0	1	0						0	0	0	0
1	1	0	1	0						0	0	0	0
1	1	0	1	0						0	0	0	0
1	1	0	1	0						0	0	0	0
1	1	0	1	0						0	0	0	0
1	1	0	1	0						0	0	0	0
1	1	0	1	0						0	0	0	0
1	1	0	1	0						0	0	0	0
1	1	0	1	0						0	0	0	0
1	1	0	1	0						0	0	0	0
1	1	0	1	0						0	0	0	0
1	1	0	1	0						0	0	0	0
1	1	0	1	0						0	0	0	0
1	1	0	1	0						0	0	0	0
1	1	0	1	0						0	0	0	0
1	1	0	1	0						0	0	0	0
1	1	0	1	0						0	0	0	0
1	1	0	1	0						0	0	0	0
1	1	0	1	0						0	0	0	0
1	1	0	1	0						0	0	0	0
1	1	0	1	0						0	0	0	0
1	1	0	1	0						0	0	0	0
1	1	0	1	0						0	0	0	0
1	1	0	1	0						0	0	0	0
1	1	0	1	0						0	0	0	0
1	1	0	1	0						0	0	0	0
1	1	0	1	0						0	0	0	0
1	1	0	1	0						0	0	0	0
1	1	0	1	0						0	0	0	0
1	1	0	1	0						0	0	0	0
1	1	0	1	0						0	0	0	0
1	1	0	1	0						0	0	0	0
1	1	0	1	0						0	0	0	0
1	1	0	1	0						0	0	0	0
1	1	0	1	0						0	0	0	0
1	1	0	1	0						0	0	0	0
1	1	0	1	0						0	0	0	0
1	1	0	1	0						0	0	0	0
1	1	1	1	0						0	0	0	0
1	1	0	1	0						0	0	0	0
1	1	0	1	0						0	0	0	0
1	1	0	1	0						0	0	0	0
1	1	0	1	0						0	0	0	0
1	1	0	1	0						0	0	0	0
1	1	0	1	0						0	0	0	0
1	1	0	1	0						0	0	0	0
1	1	0	1	0						0	0	0	0
1	1	0	1	0						0	0	0	0
1	1	0	1	0						0	0	0	0
1	1	0	1	0						0	0	0	0
1	1	0	1	0						0	0	0	0
1	1	0	1	0						0	0	0	0
1	1	0	1	0						0	0	0	0
1	1	0	1	0						0	0	0	0
1	1	0	1	0	3		3			0	5	0	0
1	1	0	1	0						0	0	0	0
1	1	0	1	0	4		4			2	0	1	1
1	1	0	1	0						0	0	0	0
1	1	0	1	0						0	0	0	0
1	1	0	1	0						0	0	0	0
1	1	0								0	0	0	0
1	1	0	1	0						0	0	0	0
1	1	0	1	0	4		4			0	0	0	0
1	1	0	1	0	4		4			1	0	0	1
1	1	0	1	0						0	0	0	0
1	1	0	1	0						0	0	0	0
1	1	0	1	0						0	0	0	0
1	1	0	1	0						0	0	0	0
1	1	0	1	0						0	0	0	0
1	1	0	1	0						0	0	0	0
1	1	0	1	0						0	0	0	0
1	1	0	1	0						0	0	0	0
1	1	0	1	0						0	0	0	0
1	1	0	1	0						0	0	0	0
1	1	0	1	0						0	0	0	0
1	1	0	1	0						0	0	0	0
1	1	0	1	0						0	0	0	0
1	1	0	1	0						0	0	0	0
1	1	1	1	0	0		0			0	0	0	0
1	1	0	1	0						0	0	0	0
1	1	0	1	0						0	0	0	0
1	1	0	1	0						0	0	0	0
1	1	0	1	0						0	0	0	0
1	1	0	1	0						0	0	0	0
1	1	0	1	0						0	0	0	0
1	1	0	1	0						0	0	0	0
1	1	0	1	0						0	0	0	0
1	1	0	1	0						0	0	0	0
1	1	0	1	0						0	0	0	0
1	1	0	1	0						0	0	0	0
1	1	0	1	0						0	0	0	0
1	1	1	1	0	0		0			0	0	0	0
1	1	0	1	0						0	0	0	0
1	1	0	1	0						0	0	0	0
1	1	0	1	0						0	0	0	0
1	1	0	1	0						0	0	0	0
1	1	1	1	1	0	1	1	2	1	0	0	0	0
1	1	1	1	1	4	1	4	2	1	4	6	0	1
1	1	1	1	1	4	1	4	2	1	3	6	0	1

## Sheet: 1.5
Patient group	Test offered (anti- HCV Ab)	Anti-HCV Ab	Test offered (HCV- RNA)	HCV RNA	Stage liver fibrosis at diagnosis	Eligible for treatment	Stage of liver fibrosis at treatment initiation	Treatment initiation	SVR12	Liver complications	Extrahepactic complications	HCC	Decompensated cirrhosis
1.5	1	0								0	0	0	0
1.5	1	0								0	0	0	0
1.5	1	0								0	0	0	0
1.5	1	0								0	0	0	0
1.5	1	0								0	0	0	0
1.5	1	0								0	0	0	0
1.5	1	0								0	0	0	0
1.5	1	0								0	0	0	0
1.5	1	0								0	0	0	0
1.5	1	0								0	0	0	0
1.5	1	0								0	0	0	0
1.5	1	0								0	0	0	0
1.5	1	0								0	0	0	0
1.5	1	0								0	0	0	0
1.5	1	0								0	0	0	0
1.5	1	0								0	0	0	0
1.5	1	0								0	0	0	0
1.5	1	0								0	0	0	0
1.5	1	1	1	0	1				1	0	0	0	0
1.5	1	0								0	0	0	0
1.5	1	0								0	0	0	0
1.5	1	0								0	0	0	0
1.5	1	0								1	0	0	0
1.5	1	0								0	0	0	0
1.5	1	0								0	0	0	0
1.5	1	0								0	0	0	0
1.5	1	0								0	0	0	0
1.5	1	0								0	0	0	0
1.5	1	0								0	0	0	0
1.5	1	0								0	0	0	0
1.5	1	0								0	0	0	0

## Sheet: 2
Patient group	Test offered (anti- HCV Ab)	Anti-HCV Ab	Test offered (HCV- RNA)	HCV RNA	Stage liver fibrosis at diagnosis	Eligible for treatment	Stage of liver fibrosis at treatment initiation	Treatment initiation	SVR12	Liver complications	Extrahepactic complications	HCC	Decompensated cirrhosis
2	1	0								0	0	0	0
2	1	0								0	0	0	0
2	1	0								0	0	0	0
2	1	1	1	0						0	0	0	0
2	1	0								0	0	0	0
2	1	0								0	0	0	0
2	1	0								0	0	0	0
2	0									0	0	0	0
2	1	0								0	0	0	0
2	1	0								0	0	0	0
2	1	0								0	0	0	0
2	1	0								0	0	0	0
2	1	0								0	0	0	0
2	1	0								0	0	0	0
2	0									0	0	0	0
2	1	1	1	1	1	1	1	2	1	0	0	0	0
2	1	1	1	1	3	1	3	2	0	0	0	0	0
2	1	1	1	1	1	1	1	2	1	0	0	0	0
2	1	1	1	1	4	1	4	2	1	0	0	0	0
2	1	1	1	1	4	1	4	2	1	0	0	0	0
2	1	1	1	1	4	1	4	2	1	1	0	0	1
2	1	1	1	1	1	1	1	2	1	0	0	0	0
2	1	1	1	1	1	1	1	2	1	0	0	0	0
2	1	1	1	1	NO DATA	1	3	2	1	0	0	0	0
2	1	1	1	1	NO DATA	1	3	2	1	0	0	0	0
2	1	1	1	1	1	1	1	2	1	0	0	0	0
2	1	1	1	1	4	1	4	2	1	0	0	0	0
2	1	1	1	1	NO DATA	1	1	2	3	0	0	0	0
2	1	0								0	0	0	0
2	1	0								0	0	0	0
2	1	0								0	0	0	0
2	1	0								0	0	0	0
2	1	0								0	0	0	0
2	1	0								0	0	0	0
2	1	0								0	0	0	0
2	1	0								0	0	0	0
2	1	0								0	0	0	0
2	1	0								0	0	0	0
2	1	0								0	0	0	0
2	1	0								0	0	0	0
2	1	0								0	0	0	0
2	1	0								0	0	0	0
2	1	0								0	0	0	0
2	1	0								0	0	0	0
2	1	0								0	0	0	0
2	1	0								0	0	0	0
2	1	0								0	0	0	0
2	1	0								0	0	0	0
2	1	0								0	0	0	0
2	1	0								0	0	0	0
2	1	0								0	0	0	0
2	1	0								0	0	0	0
2	1	1	1	0	1					0	0	0	0
2	1	0								0	0	0	0
2	1	1	1	0						0	0	0	0
2	1	1	1	0						0	0	0	0
2	1	1	1	0						0	0	0	0
2	1	0								0	0	0	0
2	1	0								0	0	0	0
2	1	0								0	0	0	0
2	1	0								0	0	0	0
2	1	0								0	0	0	0
2	1	0								0	0	0	0
2	1	0								0	0	0	0
2	1	0								0	0	0	0
2	1	0								0	0	0	0
2	1	0								0	0	0	0
2	1	0								0	0	0	0
2	1	0								0	0	0	0
2	1	0								0	0	0	0
2	1	0								0	0	0	0
2	1	0								0	0	0	0
2	1	0								0	0	0	0
2	1	0								0	0	0	0
2	1	0								0	0	0	0
2	1	0								0	0	0	0
2	1	0								0	0	0	0
2	1	0								0	0	0	0
2	1	0								0	0	0	0
2	1	0								0	0	0	0
2	1	1	1	1	2	1	2	2	1	0	0	0	0
2	1	1	1	1	3	1	3	2	1	0	0	0	0
2	1	1	1	1	4	1	4	2	1	0	0	0	0
2	1	1	1	1	2	1	2	2	1	0	0	0	0
2	1	1	1	1	2	1	2	2	1	0	0	0	0
2	1	1	1	1	2	1	3	2	1	0	0	0	0
2	1	1	1	1	4	1	4	2	1	0	0	0	0
2	1	1	1	1	2	1	2	2	1	0	0	0	0
2	1	1	1	1	4	1	4	2	1	0	0	0	0
2	1	1	1	1	4	1	4	2	1	1	0	0	0
2	1	1	1	1	2	1	2	2	1	0	0	0	0
2	1	1	1	1	1	1	1	2	1	0	0	0	0
2	1	1	1	1	4	1	4	2	1	1	0	0	0
2	1	1	1	1	1	1	1	2	1	0	0	0	0
2	1	1	1	1	1	1	1	2	1	0	0	0	0
2	1	1	1	1	2	1	2	2	1	0	0	0	0
2	1	1	1	1	4	1	4	2	1	0	0	0	0
2	1	1	1	1	1	1	1	2	1	0	0	0	0
2	1	1	1	1	1	1	1	2	1	0	0	0	0
2	1	1	1	1	1	1	1	2	1	0	0	0	0
2	1	1	1	1	2	1	3	2	1	0	0	0	0
2	1	1	1	1	NO DATA	1	0	2	3	0	0	0	0
2	1	1	1	1	3	1	3	2	1	0	0	0	0
2	1	1	1	1	1	1	1	2	1	0	0	0	0
2	1	1	1	1	3	1	3	2	1	0	0	0	0
2	1	1	1	1	2	1	2	2	1	0	0	0	0
2	1	0								0	0	0	0
2	1	0								0	0	0	0
2	1	0								0	0	0	0
2	1	0								0	0	0	0
2	1	0								0	0	0	0
2	1	0								0	0	0	0
2	1	0								0	0	0	0
2	1	0								0	0	0	0
2	1	0								0	0	0	0
2	1	0								0	0	0	0
2	1	0								0	0	0	0
2	1	0								0	0	0	0
2	1	0								0	0	0	0
2	1	0								0	0	0	0
2	1	0								0	0	0	0
2	0
2	1	0								0	0	0	0
2	1	0								0	0	0	0
2	1	0								0	0	0	0
2	1	0								0	0	0	0
2	1	0								0	0	0	0
1,2,6	1	1	1	1	2	1	2	2	1	0	0	0	0
1,2,6	1	1	1	1	0	1	0	2	1	0	0	0	0
1,2,6	1	1	1	1	3	1	3	2	1	0	0	0	0
1,2,6	1	0
2	1	0									0
2	1	0									0
2	1	0									7.8
2	1	0									5
2	1	0									0
2	1	0									0
2	1	0									5
2	1	0									0
2	1	0									0
2	1	0									0
2	1	0									8
2	1	1	1	1	2	1	3	2	1	0	2	0	0
2	1	1	1	1	2	1	2	2	1	0	0	0	0
2	1	1	1	1	3	1	4	2	1	0	0	0	0
2	1	1	1	1	4	1	4	2	1	0	7.8	0	0
2	1	1	1	1	1	1	4	2	1	0	5.7	0	0
2	1	1	1	0							0
2	1	0									0
2	1	0									0
2	1	0									0
2	1	0									0
2	1	0									5
2	1	0									0
2	1	0									0
2	1	0									5.8
2	1	0									8
2	1	0									0
2	1	0									5
2	1	0								1	1	0	1
2	1	0									8
2	1	0									8
2	1	0									0
2	1	0									0
2	1	0									0
2	1	0									0
2	1	0									0
2	1	0									0
2	1	0									0
2	1	0									7.8
2	1	0									0
2	1	0									0
2	1	0									0
2	1	0									0
2	1	0									0
2	1	0									0
2	1	0									0
2	1	1	1	0							5.8
2	1	1	1	0							0
2	1	1	1	1	1	1	1	2	1	0	0	0	0
2	1	1	1	1	1	1	1	2	1	0	0	0	0
2	1	1	1	1	1	1	1	2	1	0	0	0	0
2	1	1	1	1	1	1	1	2	1	0	0	0	0
2	1	1	1	1	1	1	1	2	1	0	0	0	0
2	1	1	1	1	4	1	4	2	1	0	0	0	0
2	1	1	1	1	1	1	1	2	1	0	0	0	0
2	1	1	1	1	4	1	4	2	1	0	8	0	0
2	1	1	1	1	1	1	1	2	1	0	5,7,8	0	0
2	1	1	1	1	2	1	1	2	1	0	8	0	0
2	1	1	1	1	3	1	2	2	1	0	0	0	0
2	1	1	1	1	1	1	2	2	1	0	8	0	0
2	1	1	1	1	1	1	2	2	1	0	0	0	0
2	1	1	1	1	1	1	3	2	1	0	0	0	0
2	1	1	1	1	1	1	4	2	1	1	0	1	1
2	1	1	1	1	2	1	2	2	1	0	0	0	0
2	1	1	1	1	2	1	3	2	1	0	0	0	0
2	1	1	1	1	4	1	4	2	1	0	0	0	0
2	1	1	1	1	4	1	4	2	1	3	5.8	0	1
2	1	1	1	1	1	1	1	2	1	0	0	0	0
2	1	1	1	1	1	1	1	2	1	0	0	0	0
2	1	1	1	1	2	1	2	2	1	0	6.8	0	0
2	1	1	1	1	2	1	2	2	1	0	0	0	0
2	1	1	1	1	1	1	4	2	1	0	0	0	0
2	1	1	1	1	1	1	2	2	1	0	0	0	0
2	1	1	1	1	1	1	1	2	1	0	0	0	0
2	1	1	1	1	1	1	2	2	1	0	0	0	0
2	1	1	1	1	1	1	4	2	1	0	8	0	0
2	1	1	1	1	1	1	1	2	1	0	0	0	0
2	1	1	1	1	1	1	1	2	1	0	0	0	0
2	1	1	1	1	2	1	3	2	1	0	0	0	0
2	1	1	1	1	4	1	4	2	1	0	0	0	0
2	1	1	1	1	1	1	1	2	1	0	0	0	0
2	1	1	1	1	1	1	1	2	1	0	0	0	0
2	1	1	1	1	1	1	1	0		0	7.8	0	0
2	1	1	1	1	2	1	2	2	1	0	0	0	0
2	1	1	1	1	4	1	4	2	1	0	7	0	0
2	1	1	1	1	1	1	3	2	1	0	0	0	0
2	1	1	1	1	1	1	1	2	1	0	0	0	0
2	1	1	1	1	1	1	1	2	1	0	0	0	0
2	1	0									0
2	1	0									0
2	1	0									0
2	1	0									0
2	1	0									0
2	1	0									0
2	1	0									0
2	1	0									0
2	1	0									0
2	1	0									0
2	1	0									0
2	1	0									0
2	1	0									0
2	1	0									0
2	1	0									0
2	1	0									0
2	1	0									0
2	1	0									0
2	1	0									0
2	1	0									8
2	1	0									0
2	1	0									0
2	1	0									8
2	1	0									0
2	1	0									0
2	1	0									8
2	1	0									0
2	1	0									0
2	1	0									0
2	1	0									0
2	1	0									0
2	1	0									0
2	1	0									0
2	1	0									0
2	1	0									0
2	1	0									0
2	1	0									0
2	1	0
2	0	1	0
2	1	0
2	1	0
2	1	0
2	1	0
2	1	0
2	1	0
2	1	0
2	1	0
2	0	1	1	0
2	1	1	1	1	2	1	2	2	1	0	0	0	0
2	1	0
2	1	0
2	1	0									0
2, 3	0	1	0
2, 3	0	1	1	0
2, 3	0	1	1	0
2, 3	0	1	1	0
2, 3	0	1	1	0
2, 3	0	1	1	1	NO DATA	1	1	2	1	1	0	0	0
2, 3	0	1	1	1	NO DATA	1	NO DATA	2	1	0	0	0	0
2, 3	0	1	1	0
2, 3	0	1	1	0
2, 3	0	1	1	0
2, 3	0	1	1	0
2, 3	0	1	0
2, 3	0	1	1	0
2, 3	1	0
2, 3	0	1	1	0
2, 3	0	1	1	0
2, 3	0	1	1	0
2, 3	0	1	1	0
2, 3	0	1	1	0
2, 3	0	1	1	0
2, 3	0	1	0
2, 3	0	1	1	0
2, 3	0	1	1	0
2, 3	0	1	1	0
2, 3	0	1	0
2, 3	0	1	0
2, 3	0	1	1	0
2, 3	0	1	0
2, 3	1	1	1	0
2, 3	0	1	1	0
2, 3	0	1	1	0
2, 3	0	1	0
2, 3	0	1	0
2, 3	0	1	1	0
2, 3	0	1	1	0
2, 3	0	1	1	0
2, 3	0	1	0
2, 3	0	1	1	0
2, 3	0	1	1	0
2, 3	0	1	1	0
2, 3	0	1	1	0
2, 3	0	1	1	0
2, 3	0	1	1	0
2, 3	0	1	1	0
2, 3	0	1	0
2, 3	0	1	1	0
2, 3	0	1	0
2, 3	0	1	1	0
2, 3	0	1	1	0
2, 3	1	0
2, 3	0	1	1	0
2, 3	0	1	0
2, 3	0	1	0
2, 3	1	0
2, 3	0	1	1	1	NO DATA	1	2	2	1	0	0	0	0
2, 3	1	1	1	1	NO DATA	1	1	2	1	0	0	0	0
2	1	0	0							0	0	0	0
2	1	0	0							0	0	0	0
2	1	1	1	0	0	0	0	0	0	0	0	0	0
2	1	0	0							0	0	0	0
2	1	0	0							0	0	0	0
2	1	0	0							0	0	0	0
2	1	1	1	0	0-1	0	0-1	0		0	0	0	0
2	1	0	0							0	0	0	0
2	1	1	1	0	2	0	2	2	1	0	0	0	0
2	1	0	0							0	8	0	0
2	1	0	0							0	0	0	0
2	1	0	0							0	0	0	0
2	1	0	0							0	0	0	0
2	1	0	0							0	0	0	0
2	1	0	0							0	0	0	0
2	1	0	0							0	0	0	0
2	1	0	0							0	0	0	0
2	1	0	0							0	0	0	0
2	1	0	0							0	0	0	0
2	1	0	0							0	0	0	0
2	1	0	0							0	0	0	0
2	1	0	0							0	0	0	0
2	1	0	0							0	0	0	0
2	1	0	0							0	0	0	0
2	1	0	0							0	0	0	0
2	1	1	1	0	0	0	0	0		0	0	0	0
2	1	1	1	0	0	0	0	0	0	0	3,8	0	0
2	1	0	0	0	0	0	0	0		0	0	0	0
2	1	0	0	0	0	0	0	0		0	0	0	0
2	1	1	1	0	0	0	0	0	0	0	0	0	0
2	1	1	1	0	0	0	0	0	0	0	0	0	0
2	1	1	1	0	0-1	0	0-1	0	0	0	0	0	0
2	1	0	0	0	0	0	0	0		0	0	0	0
2	1	1	1	0	0	0	0	0	0	0	0	0	0
2	1	1	1	0	4	0	4	0	0	0	7	0	0
2	1	0	0	0	0	0	0	0		0	0	0	0
2	1	0	0	0	0	0	0	0		0	0	0	0
2	1	0	0	0	0	0	0	0		0	0	0	0
2	1	0	0	0	0	0	0	0		0	0	0	0
2	1	0	0	0	0	0	0	0		0	0	0	0
2	1	0	0	0	0	0	0	0		0	0	0	0
2	1	1	1	0	0	0	0	0		0	0	0	0
2	1	1	1	0	0-1	0	0-1	0	0	0	0	0	0
2	1	1	1	0	0-1	0	0	0	0	0	0	0	0
2	1	0	0	0	0	0	0	0		0	0	0	0
2	1	1	1	0	0	0	0	0	0	0	0	0	0
2	1	1	0		0-1	0	0-1	0	0	0	0	0	0
2	1	0	0	0	0	0	0	0		0	0	0	0
2	1	0	0	0	0	0	0	0		0	0	0	0
2	1	1	1	0	0	0	0	0	0	0	0	0	0
2	1	0	0	0	0	0	0	0		0	0	0	0
2	1	1	1	0	0-1	0	0	0	0	0	0	0	0
2	1	0	0	0	0	0	0	0		0	0	0	0
2	1	0	0	0	0	0	0	0		0	0	0	0
2	1	0	0	0	0	0	0	0		0	0	0	0
2	1	0	0	0	0	0	0	0		0	0	0	0
2	1	0	0	0	0	0	0	0		0	0	0	0
2	1	0	0	0	0	0	0	0		0	0	0	0
2	1	0	0	0	0	0	0	0		0	0	0	0
2	1	0	0	0	0	0	0	0		0	0	0	0
2	1	0	0	0	0	0	0	0		0	0	0	0
2	1	0	0	0	0	0	0	0		0	0	0	0
2	1	0	0	0	0	0	0	0		0	0	0	0
2	1	0	0	0	0	0	0	0		0	0	0	0
2	1	0	0	0	0	0	0	0		0	0	0	0
2	1	0	0	0	0	0	0	0		0	0	0	0
2	1	0	0	0	0	0	0	0		0	0	0	0
2	1	0	0	0	0	0	0	0		0	0	0	0
2	1	0	0	0	0	0	0	0		0	0	0	0
2	1	0	0	0	0	0	0	0		0	0	0	0
2	1	0	0	0	0	0	0	0		0	0	0	0
2	1	0	0	0	0	0	0	0		0	0	0	0
2	1	0	0	0	0	0	0	0		0	7	0	0
2	1	0	0	0	0	0	0	0		0	0	0	0
2	1	0	0	0	0	0	0	0		0	0	0	0
2	1	0	0	0	0	0	0	0		0	0	0	0
2	1	0	0	0	0	0	0	0		0	0	0	0
2	1	0	0	0	0	0	0	0		0	0	0	0
2	1	0	0	0	0	0	0	0		0	0	0	0
2	1	0	0	0	0	0	0	0		0	0	0	0
2	1	0	0	0	0	0	0	0		0	0	0	0
2	1	0	0	0	0	0	0	0		0	0	0	0
2	1	0	0	0	0	0	0	0		0	0	0	0
2	1	0	0	0	0	0	0	0		0	0	0	0
2	1	0	0	0	0	0	0	0		0	0	0	0
2	1	0	0	0	0	0	0	0		0	0	0	0
2	1	0	0	0	0	0	0	0		0	0	0	0
2	1	0	0	0	0	0	0	0		0	0	0	0
2	1	0	0	0	0	0	0	0		0	0	0	0
2	1	0	0	0	0	0	0	0		0	0	0	0
2	1	0	0	0	0	0	0	0		0	0	0	0
2	1	0	0	0	0	0	0	0		0	0	0	0
2	1	0	0	0	0	0	0	0		0	0	0	0
2	1	0	0	0	0	0	0	0		0	0	0	0
2	1	0	0	0	0	0	0	0		0	0	0	0
2	1	0	0	0	0	0	0	0		0	0	0	0
2	1	0	0	0	0	0	0	0		0	0	0	0
2	1	0	0	0	0	0	0	0		0	0	0	0
2	1	0	0	0	0	0	0	0		0	0	0	0
2	1	0	0	0	0	0	0	0		0	0	0	0
2	1	0	0	0	0	0	0	0		0	0	0	0
2	1	0	0	0	0	0	0	0		0	0	0	0
2	1	0	0	0	0	0	0	0		0	0	0	0
2	1	0	0	0	0	0	0	0		0	0	0	0
2	1	0	0	0	0	0	0	0		0	0	0	0
2	1	0	0	0	0	0	0	0		0	0	0	0
2	1	1	1	1	3	1	3	2	1	0	0	0	0
2	1	1	1	1	4	1	4	1	3	0	1	0	0
2	1	1	1	1	2	1	2	2	1	0	8	0	0
2	1	1	1	1	0	1	0	2	1	0	0	0	0
2	1	1	1	0	0	0	0	2	1	0	0	0	0
2	1	0	0	0	0	0	0	0		0	0	0	0
2	1	0	0	0	0	0	0	0		0	0	0	0
2	1	0	0	0	0	0	0	0		0	0	0	0
2	1	0	0	0	0	0	0	0		0	0	0	0
2	1	0	0	0	0	0	0	0		0	0	0	0
2	1	0	0	0	0	0	0	0		0	0	0	0
2	1	0	0	0	0	0	0	0		0	0	0	0
2	1	0	0	0	0	0	0	0		0	0	0	0
2	1	0	0	0	0	0	0	0		0	0	0	0
2	1	0	0	0	0	0	0	0		0	0	0	0
2	1	0	0							0	0	0	0
2, 3	1	1	1	1	0	1	0	2	3	0	0	0	0
2, 3	1	1	1	1	0	1	0	1	2	0	0	0	0
2, 3	1	1	1	1	0	1	0	2	3	0	0	0	0
2.3	1	1	1	1	3	1	3	0		0	8	0	0
2, 3	1	1	1	1	0	1	0	2	3	0	0	0	0
2, 3	1	1	1	1	0	1	0	1	2	0	0	0	0
2, 3	1	1	1	1	0	1	0	1	2	0	0	0	0
2.3	1	1	1	1	0	1	0	1	2	0	0	0	0
2.3	1	1	1	1	1	1	1	2	1	0	0	0	0
2.3	1	1	1	1	4	1	4	1	3	0	0	0	0
2, 3	1	1	1	1	0	1	0	1	2	0	0	0	0
2.3	1	1	1	1	0	1	0	1	3	0	0	0	0
2.3	1	1	1	0	0		0			0	0	0	0
2.3	1	1	1	0	0		0			0	0	0	0
2.3	1	1	1	0	0		0			0	0	0	0
2.3	1	1	1	0	0-1		0-1			0	0	0	0
2.3	1	1	1	0	0-1		0-1			0	8	0	0
5.2	1	1	1	1	4	1	4	2	3	0	7, 8	0	0
2.5	1	1	1	1	4	1	4	2	1	0	0	0	0
5, 2	1	1	1	1	4	1	4	2	3	0	0	0	0
2, 5	1	1	1	1	4	1	4	2	1	0	0	0	0
5, 2	1	1	1	1	4	1	4	2	1	0	0	0	0
5, 2	1	1	1	1	4	1	4	2	1	0	7	0	0
5, 2	1	1	1	1	4	1	4	2	1	0	0	0	0
5, 2	1	1	1	1	4	1	4	2	1	0	0	0	0
5, 2	1	1	1	1	4	1	4	2	1	2	5, 8	0	0
5, 2	1	1	1	1	4	1	4	2	1	0	0	0	0
5, 2	1	1	1	1	4	1	4	2	1	0	7	0	0
5, 2	1	1	1	1	4	1	4	2	1	0	0	0	0
5, 2	1	1	1	1	4	1	4	2	1	2, 3, 4	0	0	0
5, 2	1	1	1	1	4	1	4	2	1	0	0	0	0
5, 2	1	1	1	1	4	1	4	2	1	0	0	0	0
5, 2	1	1	1	1	4	1	4	2	1	0	0	0	0
5.2	1	1	1	1	4	1	4	2	2	0	1.7	0	0
5, 2	1	1	1	1	4	1	4	1	2	0	0	0	0
5, 2	1	1	1	1	4	1	4	2	3	3	0	0	0
5, 2	1	1	1	1	4	1	4	2	1	0	0	0	0
5, 2	1	1	1	1	4	1	4	1	3	0	0	0	0
1.2	1	1	1	1	NO DATA	1	NO DATA	2	1	0	6	0	0
2, 3, 5	1	1	1	1	3	1	3	1	2	0	0	0	0
2, 3, 5	1	1	1	1	3	1	3	2	3	0	0	0	0
2,3,5	1	1	1	1	4	1	4	2	1	0	0	0	0
2, 3, 5	1	1	1	1	4	1	4	1	2	0	0	0	0
2, 4	1	0	0							0	0	0	0
2	1	0	0
2	1	0	0
2	1	0	0
2	1	0	0
2	1	0	0
2	1	0	0
2	1	0	0
2	1	0	0
2	1	0	0
2	1	0	0
2	1	0	0
2	1	0	0
2	1	0	0
2	1	1	1	0	0	0
2	1	0	0
2	1	0	0
2	1	0	0
2	1	0	0
2	1	0	0
2	1	0	0
2	1	1	1	1	0	1	0	2	1	0	0	0	0
2	1	1	1	1	0	1	0	2	1	0	7.8	0	0
2	1	0	0
2	1	0	0
2	1	0	0
2	1	0	0
2	1	0	0
2	1	0	0
2	1	0	0
2	1	0	0
2	1	0	0
2	1	0	0
2	1	0	0
2	1	0	0
2	1	0	0
2	1	0	0
2	1	0	0
2	1	0	0
2	1	0	0
2	1	0	0
2	1	0	0
2	1	0	0
2	1	1	1	1	0	1	0	2	1	0	0	0	0
2	1	1	1	1	0	0		0		0	0	0	0
2	1	1	1	1	0	1	0	2	1	0	7.8	0	0
2	1	1	1	1	1	1	1	2	1	0	0	0	0
2	1	1	1	1	0	1	0	2	1	0	8	0	0
2	1	1	1	1	0	1	0	2	1	0	0	0	0
2	1	1	1	1	0	1	0	2	1	0	0	0	0
2	1	1	1	1	0	1	0	2	1	0	0	0	0
2	1	1	1	1	0	1	0	2	1	0	0	0	0
2	1	1	1	1	0	1	0	2	1	0	0	0	0
2	1	0	0
2	1	0	1	0
2	1	0	0
2	1	0	0
2	1	0	0
2	1	0	0
2	1	0	0
2	1	0	0
2	1	0	1	0
2	1	0	0
2	1	0	0
2	1	0	0
2	1	0	0
2	1	0	0
2	1	0	0
2	1	0	0
2	1	0	0
2	1	1	1	0	0					0	0	0	0
2	1	0	1	0
2	1	0	0
2	1	0	0
2	1	0	0
2	1	0	0
2	1	0	0
2	1	0	0
2	1	0	0
2	1	0	0
2	1	0	0
2	1	0	0
2	1	0	0
2	1	0	0
2	1	0	0
2	1	0	0
2	1	0	0
2	1	0	0
2	1	0	0
2	1	0	0
2	1	0	0
2	1	0	0
2	1	0	0
2	1	0	0
2	1	1	1	0
2	1	0	0
2	1	0	0
2	1	0	0
2	1	0	0
2	1	0	0
2	1	0	0
2	1	0	0
2	1	0	0
2	1	0	0
2	1	0	0
2	1	0	0
2	1	0	0
2	1	0	0
2	1	0	0
2	1	0	0
2	1	0	0
2	1	0	1	0
2	1	0	0
2	1	0	0
2	1	0	0
2	1	0	0
2	1	1	1	0
2	1	0	0
2	1	0	0
2	1	0	0
2	1	0	0
2	1	0	0
2	1	0	0
2	1	0	0
2	1	0	0
2	1	0	0
2	1	0	0
2	1	0	0
2	1	0	0
2	1	0	0
2	1	0	0
2	1	0	0
2	1	0	0
2	1	0	0
2	1	0	0
2	1	0	0
2	1	0	0
2	1	0	0
2	1	0	0
2	1	0	0
2	1	1	1	1	4	1	4	2	1	0	1	0	0
2	1	1	1	1	1	1	4	2	1	0	0	0	0
2	1	1	1	1	4	1	4	2	1	0	0	0	0
2	1	1	1	1	4	1	4	2	1	0	1	0	0
2	1	1	1	1	1	1	1	2	1	0	0	0	0
2	1	1	1	1	4	1	4	2	1	3	1	0	0
2	1	1	1	1	2	1	2	2	1	0	0	0	0
2	1	1	1	1	3	0				0	0	0	0
2	1	1	1	1	1	1	1	2	1	0	0	0	0
2	1	0	0
2	1	0	0
2	1	0	0
2	1	0	0
2	1	0	0
2	1	0	0
2	1	0	0
2	1	0	0
2	1	0	0
2	1	0	0
2	1	0	0
2	1	0	0
2	1	0	0
2	1	0	0
2	1	0	0
2	1	0	0
2	1	1	1	0
2	1	0	0
2	1	0	0
2	1	0	0
2	1	1	1	0
2	1	0	0
2	1	0	0
2	1	0	0
2	1	1	1	0
2	1	0	0
2	1	0	0
2	1	0	0
2	1	0	0
2	1	0	0
2	1	0	0
2	1	0	0
2	1	1	1	0	1
2	1	0	0
2	1	0	0
2	1	0	0
2	1	0	0
2	1	0	0
2	1	0	0
2	1	0	0
2	1	0	0
2	1	0	0
2	1	0	0
2	1	0	0
2	1	0	0
2	1	0	0
2	1	0	0
2	1	0	0
2	1	0	0
2	1	0	0
2	1	0	0
2	1	0	0
2	1	0	0
2	1	0	0
2	1	1	1	1	1	1	1	2	1	0	0	0	0
2	1	1	1	1	1	1	1	2	1	0	0	0	0
2	1	1	1	1	4	1	4	2	1	3	1	0	1
2	1	1	1	1	4	1	4	2	1	0	0	1	0
2	1	1	1	1	4	1	4	2	1	0	0	0	0
2	1	1	1	1	4	1	4	2	1	0	1	0	0
2	1	1	1	1	3	1	4	2	1	0	0	0	0
2	1	1	1	1	NO DATA	1	NO DATA	2	1	0	0	0	0
2	1	1	1	1	1	1	1	2	1	0	0	0	0
2	1	1	1	1	1	1	1	2	1	0	0	0	0
2	1	1	1	1	3	1	3	2	1	0	0	0	0
2	1	1	1	1	4	1	3	2	1	0	0	0	0
2	1	1	1	1	1	1	1	2	1	0	0	0	0
2	1	1	1	1	4	1	4	2	1	0	0	0	0
2	1	1	1	1	4	1	4	2	1	3	0	0	0
2	1	1	1	1	4	1	4	2	1	0	0	0	0
2	1	1	1	1	1	1	1	2	1	0	0	0	0
2	1	1	1	1	1	1	3	2	1	0	0	0	0
2	1	1	1	1	4	1	4	2	1	0	1	0	0
2	1	1	1	1	1	1	3	2	1	0	0	0	0
2	1	1	1	1	1	1	1	2	1	0	2	0	0
2	1	1	1	1	4	1	4	2	1	0	0	1	0
2	1	1	1	1	1	1	1	2	1	0	0	0	0
2	1	1	1	1	4	1	4	2	1	3	0	0	0
2	1	1	1	1	3	1	2	2	1	0	1	0	0
2	1	1	1	1	1	1	1	2	1	0	0	0	0
2	1	1	1	1	4	1	4	2	1	0	0	0	0
2	1	1	1	1	3	1	2	2	1	0	0	0	0
2	1	1	1	1	2	1	2	2	1	0	0	0	0
2	1	1	1	1	3	1	3	2	1	0	0	0	0
2	1	0	0
2	1	0	0
2	1	0	0
2	1	0	0
2	1	0	0
2	1	0	0
2	1	0	0
2	1	0	0
2	1	0	0
2	1	0	0
2	1	0	0
2	1	0	0
2	1	0	0
2	1	0	0
2	1	0	0
2	1	0	0
2	1	0	0
2	1	0	0
2, 5	1	1	1	0
2	1	0	0	0						0	0	0	0
2	1	0	0	0						0	0	0	0
2	1	0	0	0						0	0	0	0
2	1	0	0	0						0	0	0	0
2	1	0	0	0						0	0	0	0
2	1	0	0	0						0	0	0	0
2	1	1	1	0	0		0			0	0	0	0
2	1	1	1	0	0		0			0	0	0	0
2	1	0	0	0						0	0	0	0
2	1	0	0	0						0	0	0	0
2	1	0	0	0						0	0	0	0
2	1	0	0	0						0	0	0	0
2	1	0	0	0						0	0	0	0
2	1	1	1	0	0		0			0	0	0	0
2	1	0	0	0	0					0	0	0	0
2	1	0	0	0						0	0	0	0
2	1	0	0	0						0	0	0	0
2	1	0	0	0						0	0	0	0
2	1	0	0	0						0	0	0	0
2	1	0	0	0						0	0	0	0
2	1	0	0	0						0	0	0	0
2	1	1	1	0						0	0	0	0
2	1	1	1	0	0		0			0	0	0	0
2	1	1	1	0	4		4			3	5	0	1
2	1	0	0	0						0	0	0	0
2	1	0	0	0						0	0	0	0
2	1	1	1	0	4		4			0	0	0	0
2	1	0	0	0	0					0	0	0	0
2	1	0	0	0						0	0	0	0
2	1	0	0	0						0	0	0	0
2	1	0	0	0						0	0	0	0
2	1	0	0	0						0	0	0	0
2	1	0	0	0						0	0	0	0
2	1	0	0	0						0	0	0	0
2	1	0	0	0						0	0	0	0
2	1	0	0	0						0	0	0	0
2	1	0	0	0						0	0	0	0
2	1	0	0	0						0	0	0	0
2	1	0	0	0						0	0	0	0
2	1	0	0	0						0	0	0	0
2	1	0	0	0						0	0	0	0
2	1	0	0	0						0	0	0	0
2	1	0	0	0						0	0	0	0
2	1	0	0	0						0	0	0	0
2	1	1	1	0	3					0	0	0	0
2	1	0	0	0						0	0	0	0
2	1	0	0	0						0	0	0	0
2	1	0	0	0						0	0	0	0
2	1	0	0	0						0	0	0	0
2	1	1	1	1	2	1	2	2	1	0	0	0	0
2	1	1	1	1	3	1	3	2	0	0	0	0	0
2	1	1	1	1	0	1	0	2	1	0	0	0	0
2	1	1	1	1	0	1	0	0		0	0	0	0
2	1	1	1	1	0	1	0	2	1	0	0	0	0
2	1	1	1	1	0	1	0	2	1	0	0	0	0
2	1	1	1	1	2	1	3	2	1	0	0	0	0
2	1	1	1	1	2	1	4	2	1	0	1	0	0
2	1	1	1	1	2	1	2	2	1	0	0	0	0
2	1	1	1	1	1	1	4	2	1	0	0	0	0
2	1	1	1	1	0	1	0	2	1	0	0	0	0
2	1	1	1	1	4	1	4	2	1	0	0	0	0
2	1	1	1	1	2	1	2	2	1	0	1	0	0
2	1	1	1	1	3	1	4	2	1	0	0	0	0
2	1	1	1	1	4	1	4	2	1	1	3	0	1
2	1	1	1	1	4	1	4	2	1	0	0	0	0
2	1	1	1	1	4	1	4	2	1	3	0	1	1
2	1	1	1	1	4	1	4	2	1	4	0	1	0
2	1	1	1	1	0	1	0	2	1	0	0	0	0
2	1	1	1	1	1	1	1	2	1	0	0	0	0
2	1	1	1	1	4	1	4	2	1	0	0	0	0
2	1	1	1	1	3	1	4	2	1	4	0	0	1
2	1	1	1	1	4	1	4	2	1	3	0	0	0
2	1	1	1	1	0	1	0	2	1	0	0	0	0
2	1	1	1	1	3	1	4	2	1	0	0	0	0
2	1	1	1	1	3	1	4	2	1	0	0	0	0
2	1	1	1	1	3	1	4	2	1	0	0	0	0
2	1	1	1	1	4	1	4	2	1	0	0	0	0
2	1	1	1	1	4	1	4	2	1	0	0	0	0
2	1	1	1	1	4	1	4	2	1	0	0	0	0
2	1	1	1	1	4	1	4	2	1	2	5	1	1
2	1	1	1	1	4	1	4	2	1	4	5	0	1
2	1	1	1	1	3	1	3	2	1	3	0	0	0
2	1	1	1	1	4	1	4	2	1	0	0	0	0
2	1	1	1	1	4	1	4	2	1	0	0	0	0
2	1	1	1	1	3	1	4	2	1	0	1	0	0
2	1	1	1	1	1	1	1	2	1	0	0	0	0
2	1	1	1	1	2	1	2	2	1	0	0	0	0
2	1	1	1	1	2	1	2	2	1	0	0	0	0
2	1	1	1	1	4	1	4	2	1	0	0	0	0
2	1	1	1	1	2	1	4	2	1	0	0	0	0
2	1	1	1	1	3	1	4	2	1	0	0	0	0
2	1	1	1	1	3	1	4	2	1	0	0	0	0
2	1	1	1	1	0	1	0	0		0	0	0	0
2	1	1	1	1	0	1	1	2	1	0	0	0	0
2	1	1	1	1	3	1	3	2	1	0	0	0	0
2	1	1	1	1	4	1	2	2	1	3	0	1	0
2	1	1	1	1	2	1	2	2	1	0	0	0	0
2	1	1	1	1	4	1	4	2	1	1	6	0	1
2	1	1	1	1	2	1	3	2	1	0	0	0	0
2	1	1	1	1	1	1	NO DATA	2	1	0	0	0	0
2	1	1	1	1	1	1	NO DATA	2	1	0	0	0	0
2	1	1	1	0	0		0			0	0	0	0
2	1	0	0	0						0	0	0	0
2	1	0	0	0						0	0	0	0
2	1	0	0	0						0	0	0	0
2	1	0	0	0						0	0	0	0
2	1	0	0	0						0	0	0	0
2	1	0	0	0						0	0	0	0
2	1	1	1	0	0		0			0	0	0	0
2	1	0	0	0						0	0	0	0
2	1	0	0	0						0	0	0	0
2	1	0	0	0						0	0	0	0
2	1	0	0	0	0					0	0	0	0
2	1	0	0	0						0	0	0	0
2	1	0	0	0						0	0	0	0
2	1	0	0	0						0	0	0	0
2	1	0	0	0						0	0	0	0
2	1	0	0	0						0	0	0	0
2	1	0	0	0						0	0	0	0
2	1	0	0	0						0	0	0	0
2	1	0	0	0						0	0	0	0
2	1	0	0	0						0	0	0	0
2	1	0	0	0						0	0	0	0
2	1	0	0	0						0	0	0	0
2	1	0	0	0						0	0	0	0

## Sheet: 3
Patient group	Test offered (anti- HCV Ab)	Anti-HCV Ab	Test offered (HCV- RNA)	HCV RNA	Stage liver fibrosis at diagnosis	Eligible for treatment	Stage of liver fibrosis at treatment initiation	Treatment initiation	SVR12	Liver complications	Extrahepactic complications	HCC	Decompensated cirrhosis
3	0	1	0
3	0	1	1	1	2	1	2	2	1	0	0	0	0
3	0	1	1	1	NO DATA	1	NO DATA	2	1	0	0	0	0
3	0	1	1	1	NO DATA	1	0	2	1	0	0	0	0
3	0	1	1	1	NO DATA	1	1	2	1	0	0	0	0
3	0	1	1	0
3	0	1	1	0
3	0	1	1	0
3	0	1	1	0
3	0	1	1	0
3	1	0
3	1	0
3	0	1	1	0
3	1	0
3	1	0
3	1	0
3	0	1	1	0
3	0	1	1	0
3	0	1	1	0
3	0	1	1	0
3	1	1	1	0
3	0	1	0
3	0	1	1	0
3	0	1	1	0
3	0	1	0
3	0	1	1	0
3	1	1	1	0
3	0	1	0
3	0	1	1	0
3	0	1	0
3	0	1	1	0
3	0	1	1	0
3	0	1	1	0
3	0	1	1	0
3	1	0
3	0	1	0
3	1	0
3	0	1	1	0
3	0	1	1	0
3	0	1	1	0
3	0	1	0
3	0	1	1	0
3	0	1	1	0
3	0	1	1	0
3	1	0
3	1	0
3	0	1	1	0
3	0	1	0
3	0	1	1	0
3	0	1	1	0
3	0	1	1	0
3	0	1	1	0
3	0	1	1	0
3	0	1	0
3	0	1	1	0
3	0	1	1	0
3	1	0
3	0	1	0
3	0	1	0
3	0	1	1	0
3	0	1	1	0
3	0	1	1	1	4	1	4	2	1	0	0	0	0
3	0	1	1	1	NO DATA	1	1	2	1	0	0	0	0
3	0	1	1	1	NO DATA	1	0	2	1	0	0	0	0
3	0	1	1	1	1	1	1	2	1	0	0	0	0
3	0	1	1	1	NO DATA	1	2	2	1	0	0	0	0
3	0	1	1	1	NO DATA	1	NO DATA	0
3	1	1	1	1	1	1	1	2	1	0	0	0	0
3	0	1	1	1	NO DATA	1	3	2	1	0	0	0	0
3	0	1	1	1	NO DATA	1	NO DATA	0
3	0	1	1	0
3	1	0
3	1	0
3	1	0
3	1	0
3	0	1	1	0
3	1	0
3	1	0
2, 3	0	1	0
2, 3	0	1	1	0
2, 3	0	1	1	0
2, 3	0	1	1	0
2, 3	0	1	1	0
2, 3	0	1	1	1	NO DATA	1	1	2	1	1	0	0	0
2, 3	0	1	1	1	NO DATA	1	NO DATA	2	1	0	0	0	0
2, 3	0	1	1	0
2, 3	0	1	1	0
2, 3	0	1	1	0
2, 3	0	1	1	0
2, 3	0	1	0
2, 3	0	1	1	0
2, 3	1	0
2, 3	0	1	1	0
2, 3	0	1	1	0
2, 3	0	1	1	0
2, 3	0	1	1	0
2, 3	0	1	1	0
2, 3	0	1	1	0
2, 3	0	1	0
2, 3	0	1	1	0
2, 3	0	1	1	0
2, 3	0	1	1	0
2, 3	0	1	0
2, 3	0	1	0
2, 3	0	1	1	0
2, 3	0	1	0
2, 3	1	1	1	0
2, 3	0	1	1	0
2, 3	0	1	1	0
2, 3	0	1	0
2, 3	0	1	0
2, 3	0	1	1	0
2, 3	0	1	1	0
2, 3	0	1	1	0
2, 3	0	1	0
2, 3	0	1	1	0
2, 3	0	1	1	0
2, 3	0	1	1	0
2, 3	0	1	1	0
2, 3	0	1	1	0
2, 3	0	1	1	0
2, 3	0	1	1	0
2, 3	0	1	0
2, 3	0	1	1	0
2, 3	0	1	0
2, 3	0	1	1	0
2, 3	0	1	1	0
2, 3	1	0
2, 3	0	1	1	0
2, 3	0	1	0
2, 3	0	1	0
2, 3	1	0
2, 3	0	1	1	1	NO DATA	1	2	2	1	0	0	0	0
2, 3	1	1	1	1	NO DATA	1	1	2	1	0	0	0	0
3	1	0	0							0	0	0	0
3	1	0	0							0	0	0	0
3	1	1	1	0						0	0	0	0
3	1	1	1	0						0	0	0	0
3	1	1	1	0						0	0	0	0
3	1	1	1	0						0	0	0	0
3	1	0	0							0	0	0	0
3	1	1	1	1	0	1	0	2	3	0	0	0	0
3	1	1	1	1	1	1	1	1	3	0	5,7	0	0
3	1	1	1	1	0	1	0	1	2	0	0	0	0
3	1	1	1	1	0	1	0	1	3	0	7	0	0
3	1	1	1	0						0	0	0	0
3	1	0	0							0	0	0	0
3	1	1	1	0						0	0	0	0
3	1	0	0							0	0	0	0
3	1	1	1	0						0	0	0	0
3	1	0	0							0	0	0	0
3	1	1	1	0						0	0	0	0
3	1	1	1	0						0	0	0	0
3	1	1	1	0						0	0	0	0
3	1	0	0							0	0	0	0
3	1	1	1	0						0	0	0	0
3	1	1	1	0						0	0	0	0
3	1	0	0							0	0	0	0
3	1	0	0							0	0	0	0
3	1	1	1	0						0	0	0	0
3	1	1	1	0						0	0	0	0
3	1	1	1	0						0	0	0	0
3	1	1	1	0	0		0			0	0	0	0
3	1	1	1	0						0	0	0	0
3	1	1	1	0						0	0	0	0
3	1	1	1	0						0	0	0	0
3	1	1	1	0						0	0	0	0
3	1	1	1	0						0	0	0	0
3	1	0	0							0	0	0	0
3	1	1	1	0						0	0	0	0
3	1	1	1	0						0	0	0	0
3	1	1	1	0						0	0	0	0
3	1	1	1	0						0	0	0	0
3	1	0	0							0	0	0	0
3	1	0	0							0	0	0	0
3	1	0	0							0	0	0	0
3	1	1	1	0						0	0	0	0
3	1	0	0							0	0	0	0
3	1	0	0							0	0	0	0
3	1	1	1	0						0	0	0	0
3	1	1	1	0						0	0	0	0
3	1	0	0							0	0	0	0
3	1	1	1	0						0	0	0	0
3	1	1	1	0						0	0	0	0
3	1	0	0							0	0	0	0
3	1	0	0							0	0	0	0
3	1	1	1	0						0	0	0	0
3	1	0	0							0	0	0	0
3	1	1	1	0						0	0	0	0
3	1	1	1	0						0	0	0	0
3	1	0	0							0	0	0	0
3	1	0	0							0	0	0	0
3	1	1	1	0						0	0	0	0
3	1	1	1	0						0	0	0	0
3	1	0	0							0	0	0	0
3	1	1	1	0						0	0	0	0
3	1	1	1	0						0	0	0	0
3	1	0	0							0	0	0	0
3	1	0	0							0	0	0	0
3	1	1	1	0						0	0	0	0
3	1	1	1	0						0	0	0	0
3	1	1	1	0						0	0	0	0
3	1	0	0							0	0	0	0
3	1	1	1	0						0	0	0	0
3	1	1	1	0						0	0	0	0
3	1	0	0							0	0	0	0
3	1	1	1	0						0	0	0	0
3	1	0	0							0	0	0	0
3	1	0	0							0	0	0	0
3	1	1	1	1	2	1	2	1	3	0	0	0	0
3	1	1	1	1	0	1	0	1	2	0	0	0	0
3	1	1	1	1	0	1	0	1	3	0	0	0	0
3	1	1	1	1	0	1	0	2	3	0	0	0	0
3	1	1	1	1	4	1	4	2	3	1	0	0	0
3	1	1	1	1	1	1	1	2	1	0	0	0	0
3	1	1	1	1	0	1	0	1	2	0	0	0	0
3	1	1	1	1	1	1	1	1	3	0	0	0	0
3	1	1	1	1	0-1	1	0-1	1	3	0	0	0	0
3	1	1	1	1	0	1	0	1	2	0	0	0	0
3	1	1	1	1	0	1	0	1	3	0	0	0	0
3	1	1	1	1	3	1	3	2	1	0	0	0	0
3	1	1	1	1	0	1	0	1	2	0	0	0	0
3	1	1	1	1	1	1	1	1	3	0	8	0	0
3	1	1	1	1	0	1	0	2	3	0	0	0	0
3	1	1	1	1	NO DATA	1	NO DATA	1	2	0	0	0	0
3	1	1	1	1	0	1	0	2	3	0	0	0	0
3	1	1	1	1	0-1	1	0-1	2	1	0	0	0	0
3	1	1	1	1	0	1	0	1	2	0	0	0	0
3	1	1	1	1	0	1	0	2	3	0	0	0	0
3	1	1	1	1	0	1	0	1	2	0	0	0	0
3	1	1	1	1	4	1	4	1	2	0	0	0	0
3	1	1	1	1	0	1	0	2	3	0	0	0	0
3	1	1	1	1	NO DATA	1	NO DATA	0	0	0	0	0	0
3	1	1	1	1	0	1	0	2	3	0	0	0	0
3	1	1	1	1	0	1	0	2	1	0	0	0	0
3	1	1	1	1	3	1	NO DATA	1	2	0	0	0	0
2, 3	1	1	1	1	0	1	0	2	3	0	0	0	0
2, 3	1	1	1	1	0	1	0	1	2	0	0	0	0
2, 3	1	1	1	1	0	1	0	2	3	0	0	0	0
2.3	1	1	1	1	3	1	3	0		0	8	0	0
2, 3	1	1	1	1	0	1	0	2	3	0	0	0	0
2, 3	1	1	1	1	0	1	0	1	2	0	0	0	0
2, 3	1	1	1	1	0	1	0	1	2	0	0	0	0
2.3	1	1	1	1	0	1	0	1	2	0	0	0	0
2.3	1	1	1	1	1	1	1	2	1	0	0	0	0
2.3	1	1	1	1	4	1	4	1	3	0	0	0	0
2, 3	1	1	1	1	0	1	0	1	2	0	0	0	0
2.3	1	1	1	1	0	1	0	1	3	0	0	0	0
2.3	1	1	1	0	0		0			0	0	0	0
2.3	1	1	1	0	0		0			0	0	0	0
2.3	1	1	1	0	0		0			0	0	0	0
2.3	1	1	1	0	0-1		0-1			0	0	0	0
2.3	1	1	1	0	0-1		0-1			0	8	0	0
3, 5	1	1	1	1	4	1	4	2	3	0	0	0	0
3, 5	1	1	1	1	3	1	3	2	3	0	0	0	0
3, 5	1	1	1	1	4	1	4	2	1	0	0	0	0
5, 3	1	1	1	1	4	1	4	2	3	0	0	0	0
3.5	1	1	1	1	3	1	3	2	3	0	0	0	0
5, 3	1	1	1	1	2	1	2	2	1	0	0	0	0
5, 3	1	1	1	1	4	1	4	1	3	0	0	0	0
5, 3	1	1	1	1	3	1	3	2	1	0	0	0	0
2, 3, 5	1	1	1	1	3	1	3	1	2	0	0	0	0
2, 3, 5	1	1	1	1	3	1	3	2	3	0	0	0	0
2,3,5	1	1	1	1	4	1	4	2	1	0	0	0	0
2, 3, 5	1	1	1	1	4	1	4	1	2	0	0	0	0
3	1	0	0
3	1	0	0
3	1	0	0
3	1	0	0
3	1	1	1	1	NO DATA	NO DATA	NO DATA	NO DATA	3
3	1	1	1	1	1	1	1	2	3	0	0	0	0
3	1	0	0
3	1	0	0
3	0	0	0
3	1	0	0
3	1	0	0
3	0	0	0
3	1	0	0
3	1	0	0
3	1	0	0
3	1	0	0
3	1	0	0
3	1	0	0
3	0	0	0
3	0	0	0
3	1	0	0
3	1	0	0
3	1	0	0
3	1	0	0
3	0	0	0
3	1	0	0
3	0	0	0	0
3	1	0	0	0
3	1	0	0
3	1	1	0
3	1	1	1	0
3	1	1	0
3	1	0	0
3	1	0	0	0
3	1	0	0
3	1	0	0	0
3	0	0	0
3	1	1	0
3	1	0	0	0
3	0	0	0	0
3	1	0	0
3	1	0	0	0
3	0	0	0	0
3	1	1	1	0
3	1	0	0
3	1	0	0
3	1	1	1	0
3	1	0	0
3	1	0	0	0
3	1	0	0
3	1	1	1	1	0	1	0	2	1	0	0	0	0
3	1	1	1	1	0	1	NO DATA	0	3
3	1	1	1	1	0	1	0	2	1	0	0	0	0
3	1	1	1	1	4	1	4	2	1	0	0	0	0
3	1	1	1	1	4	1	4	2	1	0	0	0	0
3	1	1	1	1	0	1	NO DATA	0	3
3	1	1	1	1	0	1	0	2	1	0	0	0	0
3	1	1	1	1	3	1	2	2	1	0	0	0	0
3	1	1	1	1	0	1	NO DATA	0	3
3	1	1	1	1	1	1	1	2	3	0	0	0	0
3	1	1	1	1	0	1	NO DATA	0	3
3	1	0	0
3	1	0	0
3	0	0	0
3	0	0	0
3	0	0	0	0
3	1	0	0
3	1	0	0
3	1	0	0
3	1	0	0
3	1	0	0	0
3	1	0	0
3	1	0	0	0
3	1	0	0	0
3	1	0	0
3	1	0	0
3	1	0	0
3	1	0	0
3	1	0	0	0
3	1	0	0	0
3	1	0	0	0
3	0	0	0	0
3	1	0	0	0
3	1	1	1	0
3	1	0	0	0
3	0	0	0
3	1	0	0
3	1	0	0	0
3	1	0	0
3	0	0	0
3	0	0	0
3	0	0	0	0
3	0	0	0	0
3	1	0	0
3	1	0	0
3	1	0	0	0
3	1	0	0
3	1	0	0
3	0	0	0	0
3	1	0	0
3	1	0	0	0
3	0	0	0	0
3	1	0	0
3	1	0	0
3	1	0	0
3	1	0	0
3	0	0	0	0
3	1	0	0
3	1	0	0
3	1	0	0	0
3	1	0	0
3	0	0	0
3	0	0	0	0
3	1	0	0
3	1	0	0	0
3	1	0	0
3	1	0	0	0
3	0	0	0
3	0	0	0	0
3	1	0	0
3	1	0	0	0
3	0	0	0	0
3	0	0	0	0
3	1	0	0	0
3	1	0	0	0
3	1	1	1	1	1	1	1	2	1	0	0	0	0
3	1	1	1	1	2	1	2	1	2	0	0	0	0
3	1	1	1	1	0	1	1	2	3	0	0	0	0
3	1	1	1	1	0	1	0	0	3	0	0	0	0
3	1	1	1	1	0	1	1	0	3	0	0	0	0
3	1	1	1	1	0	1	0	1	2	0	0	0	0
3	1	1	1	1	1	1	1	2	1	0	0	0	0
3	1	1	1	1	1	1	1	2	1	0	0	0	0
3	1	1	1	1	0	1	0	0	3	0	0	0	0
3	1	1	1	1	0	1	0	0	3	0	0	0	0
3	1	1	1	1	0	1	0	0		0	0	0	0
3	1	1	1	1	1	1	1	2	3	0	0	0	0
3	1	1	1	1	0	1	0	2	1	0	0	0	0
3	1	1	1	1	0	1	0	0	3	0	0	0	0
3	1	1	1	1	1	1	1	2	1	0	0	0	0
3	1	1	1	1	0	1	0	2	1	0	0	0	0
3	1	1	1	1	1	1	1	2	1	0	0	0	0
3	1	1	1	1	3	1	3	2	3	0	0	0	0
3	1	1	1	1	4	1	4	2	1	0	0	0	0
3	1	1	1	1	1	1	1	0		0	0	0	0
3	1	1	1	1	4	1	4	2	1	0	0	0	0
3	1	1	1	1	0	1	0	0	3	0	0	0	0
3	1	1	1	1	0	1	1	2	1	0	0	0	0
3	1	1	1	1	4	1	4	0		0	1	0	0
3	1	1	1	1	0	1	2	1	3	0	0	0	0
3	1	1	1	1	4	1	4	1	3	0	1	0	0
3	1	1	1	1	0	1	0	2	1	0	0	0	0
3	1	1	1	1	0	1	0	2	1	0	0	0	0
3	1	1	1	1	0	1	0	0	3	0	0	0	0
3	1	1	1	1	4	1	4	2	1	3	5	0	1
3	1	1	1	1	0	1	0	1	3	0	0	0	0
3	1	1	1	1	1	1	1	2	3	0	0	0	0
3	1	1	1	1	2	1	2	2	1	0	0	0	0
3	1	1	1	1	1	1	1	2	3	0	0	0	0
3	1	1	1	1	0	1	1	2	1	0	0	0	0
3	1	1	1	1	4	1	4	2	3	0	0	0	0
3	1	1	1	1	4	1	4	2	1	3	0	0	0

## Sheet: 4
Patient group	Test offered (anti- HCV Ab)	Anti-HCV Ab	Test offered (HCV- RNA)	HCV RNA	Stage liver fibrosis at diagnosis	Eligible for treatment	Stage of liver fibrosis at treatment initiation	Treatment initiation	SVR12	Liver complications	Extrahepactic complications	HCC	Decompensated cirrhosis
4	0	0								0	0	0	0
4	1	0								0	4	0	0
4	0	0								0	0	0	0
4	1	0								0	0	0	0
4	1	0								0	5	0	0
4	0	0								0	0	0	0
4	1	0	0							0	0	0	0
4	1	0	0							0	0	0	0
4	1	0	0							0	0	0	0
4	1	0								0	0	0	0
4	0	0								0	0	0	0
4	1	0								0	3	0	0
4	0	0								0	0	0	0
4	0	0								0	0	0	0
4	1	0	0							0	0	0	0
4	1	0								0	5	0	0
4	1	0								0	0	0	0
4	1	0	0							0	0	0	0
4	0	0	0							0	0	0	0
4	0	0								0	0	0	0
4	1	0								0	0	0	0
4	1	1	1	0						0	0	0	0
4	1	0								0	0	0	0
4	1	0	0							0	0	0	0
4	0	0								0	7	0	0
4	1	0	0							0	0	0	0
4	0	0	0							0	0	0	0
4	1	0	0							0	0	0	0
4	1	0	0							0	0	0	0
4	0	0	0							0	0	0	0
4	0	0								0	0	0	0
4	1	0								0	0	0	0
4	1	1	1	0						0	0	0	0
4	1	1	1	0						0	0	0	0
4	0	0	0							0	0	0	0
4	0	0	0							0	0	0	0
4	1	0								0	0	0	0
4	1	0								0	0	0	0
4	1	0	0							0	0	0	0
4	1	0								0	0	0	0
4	1	0								0	0	0	0
4	0	0	0							0	0	0	0
4	0	0	0							0	0	0	0
4	0	0								0	4	0	0
4	0	0	0							0	0	0	0
4	0	0								0	0	0	0
4	0	0	0							0	0	0	0
4	0	0								0	0	0	0
4	1	0								0	4	0	0
4	0	0	0							0	0	0	0
4	1	0								0	4	0	0
4	0	0	0							0	0	0	0
4	0	0	0							0	0	0	0
4	0	0	0							0	0	0	0
4	1	0								0	0	0	0
4	0	0								0	5	0	0
4	0	0								0	0	0	0
4	0	0	0							0	0	0	0
4	1	0								0	0	0	0
4	0	0	0							0	0	0	0
4	1	0								0	0	0	0
4	0	0								0	0	0	0
4	1	0								0	0	0	0
1, 4	0									0	5	0	0
1, 4	1	0	0
2, 4	1	0	0							0	0	0	0
4	1	0	0
4	1	0	0
4	1	0	0
4	1	0	0
4	1	0	0
4	1	0	0
4	1	0	0
4	1	0	0
4	1	0	0
4	1	0	0
4	1	0	0
4	1	0	0
4	1	0	0
4	1	0	0
4	1	0	0
4	1	1	1	1	4	0
4	1	0	0
4	1	0	0
4	1	0	0
4	1	0	0
4	1	0	0
4	1	0	0
4	1	0	0
4	1	0	0
4	1	0	0
4	1	0	0
4	1	0	0
4	1	0	0
4	1	0	0
4	1	0	0
4	1	0	0
4	1	0	0
4	1	0	0
4	1	0	0
4	1	0	0
4	1	0	0
4	1	0	0
4	1	0	0
4	1	0	0
4	1	0	0
4	1	0	0
4	1	0	0
4	1	0	0
4	1	0	0
4	1	0	0
4	1	0	0
4	1	0	0
4	1	0	0
4	1	0	0
4	1	0	0
4	1	0	0
4	1	0	0
4	1	0	0
4	1	0	0
4	1	0	0
4	1	0	0
4	1	0	0
4	1	0	0
4	1	0	0
4	1	0	0
4	1	0	0
4	1	0	0
4	1	0	0
4	1	0	0
4	1	0	0
4	0		0
4	1	0	0
4	1	0	0
4	1	0	0
4	1	0	0
4	1	0	0
4	1	0	0
4	0		0
4	1	0	0
4	1	0	0
4	1	0	0
4	1	0	0
4	1	0	0
4	1	0	0
4	1	0	0
4	1	0	0
4	1	0	0
4	1	0	0
4	1	0	0
4	1	0	0
4	1	0	0
4	1	0	0
4	1	0	0
4	1	0	0
4	1	0	0
4	1	0	0
4	1	0	0
4	1	0	0
4	1	0	0
4	1	0	0
4	1	0	0
4	1	0	0
4	1	0	0
4	1	0	0
4	1	0	0
4	1	0	0
4	1	0	0
4	1	0	0
4	1	0	0
4	1	0	0
4	1	1	1	1	NO DATA	0
4	1	1	1	1	4	0				3	0	1	1
4	1	1	1	1	2	1	2	2	1	0	0	0	0
4	1	1	1	1	3	1	4	2	1	0	0	0	0
4	1	0	0
4	1	0	0
4	1	0	0
4	1	0	0
4	1	0	0
4	1	0	0
4	1	0	0
4	1	0	0
4	1	0	0
4	1	0	0
4	1	0	0
4	1	0	0
4	1	0	0
4	1	0	0
4	1	0	0
4	1	0	0
4	0		0							0	0	0	0
4	1	0	0							0	0	0	0
4	0		0							0	0	0	0
4	1	0	0							0	0	0	0
4	1	0	0							0	0	0	0
4	0		0							0	0	0	0
4	0		0							0	0	0	0
4	1	0	0							0	0	0	0
4	1	0	0							0	0	0	0
4	1	0	0							0	0	0	0
4	1	0	0							0	0	0	0
4	1	0	0							0	0	0	0
4	0		0							0	0	0	0
4	0		0							0	0	0	0
4	1	0	0							0	0	0	0
4	0		0							0	0	0	0
4	1	0	0							0	0	0	0
4	1	0	0							0	0	0	0
4	0		0							0	0	0	0
4	1	0	1	0						0	0	0	0
4	1	0	0							0	0	0	0
4	1	0	0							0	0	0	0
4	0		0							0	0	0	0
4	0		0							0	0	0	0
4	0		0							0	0	0	0
4	1	0	0							0	0	0	0
4	0		0							0	0	0	0
4	1	0	0							0	0	0	0
4	1	0	0							0	0	0	0
4	1	0	0							0	0	0	0
4	1	0	0							0	0	0	0
4	1	0	0							0	0	0	0
4	1	0	0							0	0	0	0
4	0		0							0	0	0	0
4	1	0	0							0	0	0	0
4	1	0	0							0	0	0	0
4	1	0	0							0	0	0	0
4	1	0	0							0	0	0	0
4	1	0	0							0	0	0	0
4	1	0	0							0	0	0	0
4	1	0	0							0	0	0	0
4	0		0							0	0	0	0
4	0		0							0	0	0	0
4	0		0							0	0	0	0
4	1	0	0							0	0	0	0
4	0		0							0	0	0	0
4	0		0							0	0	0	0
4	1	0	0							0	0	0	0
4	0		0							0	0	0	0
4	1	0	0							0	0	0	0
4	1	0	0							0	0	0	0
4	1	1	1	1	4	1	4	2	0	0	0	0	0
4	1	0	0							0	0	0	0
4	1	0	1	0						0	0	0	0
4	1	0	0							0	0	0	0
4	1	0	0							0	0	0	0
4	1	0	1	0						0	0	0	0
4	0		0							0	0	0	0
4	0		0							0	0	0	0
4	1	0	0							0	0	0	0
4	1	0	0							0	0	0	0
4	0		0							0	0	0	0
4	1	0	0							0	0	0	0
4	0		0							0	0	0	0
4	1	0	1	0						0	0	0	0
4	1	0	0							0	0	0	0
4	0		0							0	0	0	0
4	1	0	0							0	0	0	0
4	1	0	0							0	0	0	0
4	0		0							0	0	0	0
4	1	0	0							0	0	0	0
4	1	0	0							0	0	0	0
4	1	0	0							0	0	0	0
4	0		0							0	0	0	0
4	0		0							0	0	0	0
4	0		0							0	0	0	0
4	1	0	0							0	0	0	0
4	1	0	0							0	0	0	0
4	1	0	0							0	0	0	0
4	1	0	0							0	0	0	0

## Sheet: 5
Patient group	Test offered (anti- HCV Ab)	Anti-HCV Ab	Test offered (HCV- RNA)	HCV RNA	Stage liver fibrosis at diagnosis	Eligible for treatment	Stage of liver fibrosis at treatment initiation	Treatment initiation	SVR12	Liver complications	Extrahepactic complications	HCC	Decompensated cirrhosis
5	1	0								0	0	1	0
5	1	0								0	0	0	0
5	1	0								0	0	0	0
5	1	0								0	0	0	0
5	1	0								0	0	0	0
5	1	0								0	0	0	0
5	1	0								0	0	0	0
5	1	0								0	0	0	0
5	1	0								0	0	0	0
5	1	0								0	0	0	0
5	1	0								2	0	0	0
5	1	0								3	0	0	0
5	1	0								0	0	0	0
5	1	0								2,3,4	0	0	1
5	0									4	0	0	0
5	0									4	0	0	0
5	1	1	1	1	4	1	4	2	1	0	1	1	0
5	1	1	1	1	NO DATA	1	NO DATA	2	1	2.3	5	0	1
5	0									3	0	0	1
5	1	0								0	0	0	0
5	1	0								0	0	0	0
5	1	0								0	0	0	0
5	1	0								3	0	0	1
5	1	0								3	0	0	0
5	1	0								0	0	0	0
5	1	0								3	0	0	1
5	0									0	0	0	0
5	1	0								0	0	0	0
5	1	0								0	0	0	0
5	1	0								0	0	0	0
5	1	0								0	0	0	0
5	1	0								1	0	0	0
5	1	0								0	0	1	0
5	1	0								0	0	0	0
5	1	0								0	0	0	0
5	0									1,2,3	0	0	1
5	0									0	0	0	0
5	1	0								0	0	0	0
5	1	0								0	0	0	0
5	1	0								0	0	0	0
5	1	0								0	0	0	0
5	1	0								0	0	0	0
5	1	0								0	0	0	0
5	1	0								3	0	0	1
5	1	0								3.4	0	0	1
5	1	0								3	5	0	1
5	1	0								0	0	0	0
5	1	0								0	0	0	0
5	1	0								0	0	0	0
5	1	0								1	0	0	1
5	1	0								0	0	0	0
5	1	0								3	5	0	1
5	1	0								3	0	0	1
5	1	0								3.4	0	0	1
5	0									3	0	0	1
5	1	0								0	0	0	0
5	1	0								0	0	0	0
5	1	0								2.3	0	0	1
5	1	0								2,3,4	0	0	1
5	1	0								0	0	0	0
5	1	0								0	0	0	0
5	1	0								0	6	0	0
5	1	0								2	0	0	1
5	1	0								3	0	0	1
5	1	0								0	0	0	0
5	1	0								4	0	0	1
5	1	0								3	5	0	1
5	1	0								0	0	0	0
5	1	0								0	0	0	0
5	0									0	0	0	0
5	1	0								3	0	0	1
5	1	0								0	0	0	0
5	0									0	0	0	0
5	1	0								0	0	0	0
5	1	0								3	0	0	1
5	1	0								0	0	0	0
5	1	0								0	0	0	0
5	1	0								0	0	0	0
5	1	0								3	4	0	1
5	1	0								3	6	1	1
5	1	0								0	0	0	0
5	1	0								0	0	0	0
5	0									4	0	0	0
5	1	0								0	0	0	0
5	1	0								3.4	0	0	0
5	1	0								2,3,4	5	0	1
5	1	0								3	0	0	1
5	1	1	1	0						4	0	0	1
5	1	0								0	0	0	0
5	1	0								0	5	0	0
5	1	0								0	0	0	0
5	1	1	0							1,2,3	0	0	1
5	1	0								1,2,3	0	0	1
5	1	0								2	0	0	1
5	1	0								2.3	0	0	1
5	1	0								1,2,3	0	0	1
5	1	0								0	0	0	0
5	1	0								0	0	0	0
5	1	0								3	0	0	1
5	1	0								3.4	0	0	1
5	1	0								3.4	0	0	1
5	1	0								0	0	0	0
5	1	0								3	0	0	1
5	1	0								0	0	0	0
5	1	0								0	0	0	0
5	1	0								1,3,4	0	0	1
5	1	1	1	1	4	1	4	2	1	3	5	0	1
5	1	1	1	1	4	1	4	2	1	2.3	5	1	1
5	1	1	1	1	2	1	4	2	1	0	0	0	0
5	1	1	1	1	4	1	4	2	1	0	0	0	0
5	1	1	1	1	4	1	4	2	1	3	0	0	1
5	1	0								4	0	0	1
5	1	0								2.3	0	0	1
5	1	0								3.4	0	0	1
5	1	0								4	0	0	0
5	1	0								2	0	0	0
5	1	0								3	0	0	1
5	1	0								0	0	0	0
5	1	0								4	0	0	0
5	1	0								0	0	0	0
5	1	0								3	0	0	1
5	0									2.4	0	0	1
5	1	0								0	0	0	0
5	1	0								0	0	0	0
5	1	0								0	0	0	0
5	1	0			4					3	4 Y 5	0	1
5	1	0			4					0	0	0	0
5	1	0			4					0	0	0	0
5	1	0			4					0	5	0	0
5	1	0			4					4	0	0	1
5	1	0			4					0	0	0	0
5	1	0			4					0	5	0	0
5	1	0			4					4	0	0	1
5	1	0			4					0	0	0	0
5	1	0			4					0	5 Y 6	0	0
5	1	0			4					0	5	0	0
5	1	0			4					0	5	0	0
5	1	0			4					4	0	0	1
5	1	0			4					0	0	0	1
5	1	0			4					0	5	0	0
5	1	0			3					0	0	0	0
5	1	0			4					0	0	0	0
5	1	0			4					0	0	0	0
5	1	0			4					0	0	0	0
5	1	0			4					0	5	0	0
5	1	0			4					3 Y 4	0	0	1
5	1	0			4					0	0	0	0
5	1	0			4					0	5	0	0
5	1	0			4					0	0	0	0
5	1	0			4					0	0	1	0
5	1	0			4					2 Y 4	0	0	1
5	1	0			4					2	0	0	1
5	1	0			4					0	5	0	0
5	1	0			4					0	0	0	0
5	1	0			4					4	5	0	1
5	1	0			4					0	5	0	0
5	1	0			4					0	0	0	0
5	1	0			4					0	0	0	0
5	1	0			4					4	0	0	1
5	1	0			4					3 Y 4	5	0	1
5	1	0			4					4	0	1	1
5	1	0			4					3	0	0	1
5	1	0			4					0	0	0	0
5	1	0			3					0	0	0	0
5	1	1	1	1	4	1	4	2	1	0	0	0	0
5	1	1	1	1	4	1	4	2	1	0	0	0	0
5	1	1	1	1	4	1	4	2	1	4	5	0	1
5	1	0			4					3 Y 4	0	0	1
5	1	0			4					4	0	0	1
5	1	0			4					0	0	0	0
5	1	0			4					0	4, 5 Y 6	0	0
5	1	0			4					0	0	0	0
5	1	0			4					0	0	0	0
5	1	0			3					3	0	0	1
5	1	0			4					0	0	0	0
5	1	0			4					3	5	0	1
5	1	0			4					0	0	0	0
5	1	0			4					0	0	0	0
5	1	0			4					4	0	0	1
5	1	0			4					0	0	1	0
5	1	0			4					4	0	0	1
5	1	0			4					3	0	0	1
5	1	0			4					0	5	0	0
5	1	0			4					0	5	0	0
5	1	0			4					3	0	0	1
5	1	0			4					0	0	0	0
5	1	0			4					3 Y 4	0	0	1
5	1	0			4					0	5	0	0
5	1	0			4					0	5	0	0
5	1	0			4					0	5	0	0
5	1	0			4					3	0	0	1
5	1	0			4					3 Y 4	0	0	1
5	1	0			4					3 Y 4	5	0	1
5	1	0			4					0	0	0	0
5	1	0			4					0	0	0	0
5	1	0			4					4	0	1	1
5	1	0			4					2 Y 3	5	0	1
5	1	0			4					3 Y 4	5	0	1
5	1	0			4					3	5	0	1
5	1	0			4					3 Y 4	0	0	1
5	1	0			4					0	7	0	0
5	1	0			4					0	3	0	0
5	1	0			4					4	0	0	1
5	1	0			4					0	0	0	0
5	1	1	1	1	4	1	4	2	1	0	0	1	0
5	1	1	1	1	4	1	4	2	1	0	0	0	0
5	1	1	1	1	4	1	4	2	1	3 Y 4	0	0	1
5	1	1	1	1	4	1	4	2	1	0	0	0	0
5	1	0			4					3	0	0	1
5	1	0			4					0	5	0	0
5	1	0			4					3 Y 4	0	0	1
5	1	0			4					2 Y 4	0	0	1
5	1	0			4					4	0	0	1
5	1	0			4					4	0	0	1
5	1	0			4					3 Y 4	0	0	1
5	1	0			4					3	0	0	1
5	1	0			4					0	5	0	0
5	1	0			4					0	0	0	0
5	1	0			4					3 Y 4	0	0	1
5	1	0			4					0	0	0	0
5	1	0			4					3 Y 4	0	0	1
5	1	0			4					4	0	0	1
5	1	0			4					3	0	0	1
5	1	0			4					2	5	0	1
5	1	0			4					0	0	0	0
5	1	0			4					0	0	0	0
5	1	0			4					4	5	0	1
5	1	0			4					4	5 y 6	0	1
5	1	0			4					0	0	0	0
5	1	0			4					4	0	0	1
5	1	0			4					3	0	0	1
5	1	0			4					2, 3 Y 4	5	0	1
5	1	0			4					0	0	0	0
5	1	0			4					0	5	0	0
5	1	0			4					3	5	0	1
5	1	0			4					0	5	0	0
5	1	0			4					0	0	0	0
5	1	0			4					3	0	0	1
5	1	0			4					3 Y 4	0	0	1
5	1	0			4					0	0	0	0
5	1	0			4					3	0	0	1
5	1	0			4					4	0	0	1
5	1	0			4					0	0	0	0
5	1	0			4					4	0	0	1
5	1	0			4					0	0	0	0
5	1	0			4					2 Y 3	0	0	1
5	1	0			4					4	0	0	1
5	1	0			4					0	0	0	0
5	1	0			4					0	0	0	0
5	1	0			4					3	0	0	1
5	1	0			3					0	0	0	0
5	1	1	1	1	4	1	4	2	1	0	0	0	1
5	1	1	1	1	3	1	3	2	1	0	0	0	0
5	1	1	1	1	4	1	4	2	1	0	0	0	0
5	1	1	1	1	4	1	4	2	1	0	0	0	1
5	1	1	1	1	4	1	4	2	1	0	0	0	0
5	1	1	1	1	4	1	4	2	1	0	0	0	0
5	1	1	1	1	4	1	4	2	1	0	0	0	1
5	1	1	1	1	4	1	4	2	1	2	7	0	0
5	1	1	1	1	3	1	3	2	1	0	0	0	0
5	1	1	1	1	4	1	4	2	1	0	0	0	0
5	1	1	1	1	4	1	4	2	1	0	7	0	0
5	1	1	1	1	4	1	4	2	1	0	0	0	1
5	1	1	1	1	3	1	3	2	1	0	0	0	0
5	1	1	1	1	4	1	4	2	1	0	0	0	0
5	1	1	1	1	4	1	4	2	1	0	0	0	1
5	1	1	1	1	4	1	4	2	1	0	0	0	0
5	1	1	1	1	4	1	4	2	1	0	0	0	0
5	1	1	1	1	4	1	4	2	3	0	5, 7	0	0
5	1	1	1	1	4	1	4	2	1	0	0	0	0
5	1	1	1	1	4	1	4	1	3	0	0	0	0
5	1	1	1	1	4	1	4	2	3	0	0	0	0
5	1	1	1	1	4	1	4	2	1	0	0	0	0
5	1	1	1	1	4	1	4	1	3	0	0	0	0
5	1	1	1	1	4	1	4	2	1	0	5	0	0
5	1	1	1	1	4	1	4	2	1	0	0	0	0
5	1	1	1	1	4	1	4	2	1	0	0	0	1
5	1	1	1	1	4	1	4	2	0	0	0	0	1
5	1	1	1	1	4	1	4	2	3	0	0	0	1
5	1	1	1	1	3	1	3	2	3	0	0	0	0
5	1	1	1	1	4	1	4	2	1	0	0	0	1
5	1	1	1	1	4	1	4	2	1	0	5, 8	0	0
5	1	1	1	1	4	1	4	2	1	0	0	0	1
5	1	1	1	1	4	1	4	2	1	0	0	0	0
5	1	1	1	1	4	1	4	2	1	0	0	0	1
5	1	1	1	1	4	1	4	2	1	0	0	0	0
5	1	1	1	1	4	1	4	2	1	0	0	1	0
5	1	1	1	1	4	1	4	2	1	0	0	0	0
5	1	1	1	1	4	1	4	2	1	0	5, 8	0	0
5	1	1	1	1	4	1	4	2	1	0	0	0	1
5	1	1	1	1	4	1	4	2	1	0	5	0	0
5	1	1	1	1	4	1	4	2	1	0	0	0	1
5	1	1	1	1	4	1	4	2	1	0	0	0	0
5	1	1	1	1	4	1	4	2	1	0	0	0	0
5	1	1	1	1	4	1	4	2	1	0	0	0	0
5	1	1	1	1	4	1	4	2	1	0	0	0	0
5	1	1	1	1	4	1	4	2	1	0	0	0	0
5	1	1	1	1	4	1	4	2	1	0	0	0	0
5	1	1	1	1	4	1	4	2	1	0	0	0	1
5	1	1	1	1	4	1	4	2	1	0	8	0	0
5	1	1	1	1	4	1	4	2	1	0	5	0	0
5	1	1	1	1	4	1	4	2	1	0	0	0	0
5	1	1	1	1	4	1	4	2	1	0	0	0	0
5	1	1	1	1	4	1	4	2	1	0	0	0	1
5	1	1	1	1	4	1	4	2	1	0	0	0	1
5	1	1	1	1	4	1	4	2	1	0	0	0	1
5	1	1	1	1	4	1	4	2	1	0	0	0	0
5	1	1	1	1	4	1	4	2	1	0	0	0	1
5	1	1	1	1	4	1	4	2	1	0	0	0	1
5	1	1	1	1	4	1	4	2	1	0	0	0	0
5	1	1	1	1	4	1	4	2	1	0	8	0	0
5	1	1	1	1	4	1	4	2	1	0	0	0	1
5	1	1	1	1	4	1	4	2	1	0	0	0	0
5	1	1	1	1	4	1	4	2	1	0	0	0	1
5	1	1	1	1	4	1	4	2	1	0	0	1	1
5	1	1	1	1	4	1	4	2	1	0	0	0	0
5	1	1	1	1	4	1	4	2	1	0	0	0	0
5	1	1	1	1	4	1	4	2	1	0	0	0	1
5	1	1	1	1	4	1	4	2	1	0	0	0	1
5	1	1	1	1	4	1	4	2	1	0	0	0	0
5	1	1	1	1	3	1	3	2	1	0	0	0	0
5	1	1	1	1	3	1	3	2	1	0	0	0	0
5	1	1	1	1	4	1	4	2	2	0	7	0	0
5	1	1	1	1	4	1	4	1	2	0	5	0	0
5	1	1	1	1	4	1	4	1	2	0	7	0	0
5	1	1	1	1	4	1	4	1	2	0	0	0	0
5	1	1	1	1	3	1	3	1	2	0	0	0	0
5	1	1	1	1	3	1	3	1	2	0	0	0	0
5	1	1	1	1	3	1	3	1	2	0	0	0	0
5	1	1	1	1	3	1	3	1	2	0	7	0	0
5	1	1	1	1	4	1	4	2	3	1	5	0	0
5	1	1	1	1	4	1	4	2	3	0	0	0	0
5	1	1	1	1	4	1	4	2	3	0	7	0	0
5	1	1	1	1	4	1	4	2	3	0	0	0	0
5	1	1	1	1	4	1	4	2	3	0	7	0	0
5	1	1	1	1	3	1	3	2	3	0	0	0	0
5	1	1	1	1	3	1	3	2	3	0	0	0	0
5	1	1	1	1	3	1	3	2	3	0	0	0	0
5	1	1	1	1	4	1	4	1	3	3	0	0	1
5	1	1	1	1	4	1	4	2	0	0	0	0	0
5	1	1	1	1	2	1	2	2	0	0	0	0	0
5	1	1	1	1	4	1	4	2	1	3	0	0	0
5	1	1	1	1	4	1	4	2	3	1	0	0	0
1, 5	1	0	0
5.2	1	1	1	1	4	1	4	2	3	0	7, 8	0	0
2.5	1	1	1	1	4	1	4	2	1	0	0	0	0
5, 2	1	1	1	1	4	1	4	2	3	0	0	0	0
2, 5	1	1	1	1	4	1	4	2	1	0	0	0	0
5, 2	1	1	1	1	4	1	4	2	1	0	0	0	0
5, 2	1	1	1	1	4	1	4	2	1	0	7	0	0
5, 2	1	1	1	1	4	1	4	2	1	0	0	0	0
5, 2	1	1	1	1	4	1	4	2	1	0	0	0	0
5, 2	1	1	1	1	4	1	4	2	1	2	5, 8	0	0
5, 2	1	1	1	1	4	1	4	2	1	0	0	0	0
5, 2	1	1	1	1	4	1	4	2	1	0	7	0	0
5, 2	1	1	1	1	4	1	4	2	1	0	0	0	0
5, 2	1	1	1	1	4	1	4	2	1	2, 3, 4	0	0	0
5, 2	1	1	1	1	4	1	4	2	1	0	0	0	0
5, 2	1	1	1	1	4	1	4	2	1	0	0	0	0
5, 2	1	1	1	1	4	1	4	2	1	0	0	0	0
5.2	1	1	1	1	4	1	4	2	2	0	1.7	0	0
5, 2	1	1	1	1	4	1	4	1	2	0	0	0	0
5, 2	1	1	1	1	4	1	4	2	3	3	0	0	0
5, 2	1	1	1	1	4	1	4	2	1	0	0	0	0
5, 2	1	1	1	1	4	1	4	1	3	0	0	0	0
3, 5	1	1	1	1	4	1	4	2	3	0	0	0	0
3, 5	1	1	1	1	3	1	3	2	3	0	0	0	0
3, 5	1	1	1	1	4	1	4	2	1	0	0	0	0
5, 3	1	1	1	1	4	1	4	2	3	0	0	0	0
3.5	1	1	1	1	3	1	3	2	3	0	0	0	0
5, 3	1	1	1	1	2	1	2	2	1	0	0	0	0
5, 3	1	1	1	1	4	1	4	1	3	0	0	0	0
5, 3	1	1	1	1	3	1	3	2	1	0	0	0	0
2, 3, 5	1	1	1	1	3	1	3	1	2	0	0	0	0
2, 3, 5	1	1	1	1	3	1	3	2	3	0	0	0	0
2,3,5	1	1	1	1	4	1	4	2	1	0	0	0	0
2, 3, 5	1	1	1	1	4	1	4	1	2	0	0	0	0
5	1	0	0
5	0		0
5	0		0
5	1	0	0
5	1	0	0
5	1	0	0
5	1	0	0
5	1	0	0
5	1	0	0
5	1	0	0
5	1	0	0
5	1	0	0
5	1	0	0
5	1	0	0
5	1	0	0
5	1	0	0
5	1	0	0
5	1	0	0
5	1	0	0
5	1	0	1	0
5	1	0	0
5	1	0	0
5	1	0	0
5	1	0	0
5	1	0	0
5	1	0	0
5	1	0	0
5	1	0	0
5	1	0	0
5	1	0	0
5	1	1	1	0	1					0	0	0	0
5	1	0	0
5	1	0	0
5	1	0	0
5	1	0	0
5	0		0
5	1	0	0
5	1	0	0
5	1	0	0
5	1	0	1	0
5	1	0	0
5	1	0	0
5	1	0	0
5	1	0	0
5	1	0	0
5	1	0	0
5	1	0	0
5	1	0	0
5	1	0	0
5	1	0	0
5	1	0	0
5	1	0	0
5	1	0	0
5	1	0	0
5	1	0	0
5	1	0	0
5	1	0	0
5	1	0	0
5	1	0	0
5	1	0	0
5	1	0	0
5	1	0	0
5	1	0	1	0
5	1	0	0
5	1	0	1	0
5	1	1	1	1	4	1	4	2	1	0	0	0	0
5	1	1	1	1	4	1	1	2	1	0	0	1	0
5	1	1	1	1	1	1	1	2	0	0	0	0	0
5	1	1	1	1	1	1	4	2	1	0	0	0	0
5	1	1	1	1	4	1	4	2	1	3	0	0	1
5	1	1	1	1	4	1	4	2	0	3.4	0	0	0
5	1	1	1	1	1	1	4	2	1	0	0	0	0
5	1	1	1	1	1	1	1	2	1	0	0	0	0
5	1	1	1	1	4	1	4	2	1	0	0	0	0
5	1	1	1	1	4	1	4	2	1	0	0	0	0
5	1	1	1	1	1	1	1	2	1	0	0	0	0
5	1	1	1	1	1	1	2	2	1	0	0	0	0
5	1	1	1	1	3	1	3	2	1	0	0	0	0
5	1	1	1	1	4	1	4	2	1	0	0	0	0
5	1	1	1	1	4	1	4	2	1	0	0	0	0
5	1	1	1	1	2	1	2	2	1	0	0	0	0
5	1	1	1	1	2	1	4	2	1	0	0	0	0
5	1	1	1	1	4	1	4	2	1	0	0	0	0
5	1	1	1	1	4	1	4	2	1	0	0	0	0
5	1	1	1	1	4	1	4	2	1	0	5	0	0
5	1	1	1	1	4	1	4	2	1	0	0	0	0
5	1	1	1	1	4	1	4	2	1	0	0	0	0
5	1	1	1	1	4	1	4	2	1	4	0	0	1
5	1	1	1	1	4	1	4	2	1	0	5	0	0
5	1	1	1	1	2	1	2	2	1	0	0	0	0
5	1	1	1	1	4	1	4	2	1	0	0	0	0
5	1	1	1	1	1	1	3	2	1	0	0	0	0
5	1	1	1	1	2	1	4	2	1	0	0	0	0
5	1	1	1	1	1	1	1	2	1	0	0	0	0
5	1	1	1	1	3	1	3	2	1	0	0	0	0
5	1	1	1	1	1	1	2	2	1	0	0	0	0
5	1	1	1	1	4	1	4	2	1	1	0	1	0
5	1	1	1	1	3	1	3	2	1	0	0	0	0
5	1	1	1	1	2	1	4	2	1	0	0	0	0
5	1	1	1	1	2	1	2	2	1	0	0	0	0
5	1	1	1	1	2	1	2	2	1	0	0	0	0
5	1	1	1	1	4	1	4	2	1	0	0	0	0
5	1	1	1	1	4	1	4	2	1	2, 3	0	0	1
5	1	1	1	1	1	1	1	2	1	0	0	0	0
5	1	1	1	1	1	1	1	2	1	0	0	0	0
5	1	1	1	1	1	1	1	2	1	0	0	0	0
5	1	1	1	1	1	1	1	2	1	0	8	0	0
5	1	1	1	1	0	1	0	2	1	0	0	0	0
5	1	1	1	1	2	1	2	2	1	0	0	0	0
5	1	1	1	1	4	1	4	2	1	0	0	0	0
5	1	1	1	1	1	1	1	2	1	0	0	0	0
5	1	1	1	1	1	1	1	2	1	0	0	0	0
5	1	1	1	1	4	1	4	2	0	3.4	0	1	1
5	1	1	1	1	1	1	1	2	1	0	0	0	0
5	1	1	1	1	1	1	3	2	1	0	0	0	0
5	1	1	1	1	0	1	3	2	1	0	0	0	0
5	1	0	0
5	1	0	0
5	1	0	0
5	1	0	0
5	1	0	0
5	1	0	0
5	1	0	0
5	1	0	0
5	1	1	1	0	1					0	0	0	0
5	1	0	0
5	1	0	0
5	0		0
5	1	0	0
5	1	0	0
5	1	0	0
5	1	0	0
5	1	0	0
5	1	0	0
5	1	0	0
5	1	0	0
5	1	0	0
5	1	0	0
5	1	0	0
5	1	0	0
5	1	0	0
5	1	0	0
5	1	0	0
5	1	0	0
5	1	0	0
5	1	0	0
5	1	0	0
5	1	0	0
5	1	0	0
5	1	0	0
5	1	0	0
5	1	0	0
5	1	0	0
5	0		0
5	1	0	0
5	1	1	1	0
5	1	0	1	0
5	1	0	0
5	1	0	0
5	1	0	0
5	1	0	0
5	1	0	0
5	1	0	0
5	1	0	0
5	1	0	0
5	0		0
5	1	0	0
5	1	0	0
5	1	0	0
5	1	0	0
5	1	0	0
5	1	0	0
5	0		0
5	1	0	0
5	1	0	0
5	1	0	1	0
5	1	0	0
5	1	0	0
5	1	1	1	0
5	1	0	1	0
5	1	0	0
5	1	0	0
5	1	0	0
5	1	0	0
5	0		0
5	1	0	0
5	0		0
5	1	0	0
5	1	0	0
5	1	0	0
5	1	0	0
5	1	0	0
5	1	0	0
5	1	0	0
5	1	0	0
5	1	0	0
5	1	0	0
5	1	0	0
5	1	0	0
5	0		0
5	1	0	0
5	1	0	1	0
5	1	0	0
5	1	0	0
5	1	0	0
5	1	0	0
5	1	1	1	1	4	1	4	2	1	1	0	0	0
5	1	1	1	1	4	1	4	2	1	3.4	0	0	1
5	1	1	1	1	4	1	4	2	1	0	0	0	0
5	1	1	1	1	3	1	3	2	1	0	0	0	0
5	1	1	1	1	4	1	4	2	1	2	0	0	1
5	1	1	1	1	1	1	1	2	1	0	0	0	0
5	1	1	1	1	4	0				3	0	1	1
5	1	1	1	1	4	1	4	2	1	0	0	0	0
5	1	1	1	1	3	1	3	2	1	0	0	0	0
5	1	1	1	1	4	1	3	2	1	0	8	1	1
5	1	1	1	1	4	1	4	2	1	0	0	1	0
5	1	1	1	1	NO DATA	1	NO DATA	2	1	0	0	0	0
5	1	1	1	1	1	1	1	2	1	0	0	0	0
5	1	1	1	1	1	1	1	2	1	0	0	0	0
5	1	1	1	1	3	1	3	2	1	0	0	0	0
5	1	1	1	1	NO DATA	1	3	2	1	0	0	0	0
5	1	1	1	1	3	1	3	2	1	0	0	0	0
5	1	1	1	1	4	1	4	2	1	2 , 3, 4	0	0	1
5	1	1	1	1	4	1	4	2	1	0	0	0	0
5	1	1	1	1	4	1	4	2	1	0	0	0	0
5	1	1	1	1	4	1	4	2	1	0	7.8	0	0
5	1	1	1	1	2	1	2	2	1	0	0	0	0
5	1	1	1	1	4	1	4	2	1	0	0	1	0
5	1	1	1	1	3	1	4	2	1	0	0	0	0
5	1	1	1	1	4	1	4	2	1	0	0	0	0
5	1	1	1	1	4	1	4	1	2	3	0	0	1
5	1	1	1	1	1	1	1	2	1	0	0	0	0
5	1	1	1	1	4	1	4	2	1	0	0	0	0
5	1	1	1	1	NO DATA	1	1	2	1	0	0	0	0
5	1	1	1	1	4	1	4	2	1	3	0	0	1
5	1	1	1	1	2	1	2	2	1	0	0	0	0
5	1	1	1	1	2	1	2	2	1	0	0	0	0
5	1	1	1	1	4	0				0	0	1	0
5	1	1	1	1	4	1	4	2	1	0	0	0	0
5	1	1	1	1	4	1	4	2	1	0	0	0	0
5	1	1	1	1	1	1	1	2	1	0	0	0	0
5	1	1	1	1	1	1	1	2	1	0	0	0	0
5	1	1	1	1	2	1	2	2	1	0	0	0	0
5	1	1	1	1	3	1	4	2	1	0	0	0	0
5	1	1	1	1	2	1	2	2	1	0	0	0	0
5	1	1	1	1	1	1	1	2	1	0	0	0	0
5	1	1	1	1	3	1	4	2	1	0	0	0	0
5	1	1	1	1	1	1	1	2	1	0	0	0	0
5	1	1	1	1	3	1	3	2	1	0	0	0	0
5	1	0	0	0
5	1	0	0	0
5	1	0	0	0
5	1	0	0	0
5	0		0
5	1	0	0
5	1	0	0	0
5	1	0	0	0
5	1	0	0	0
5	1	0	0	0
5	1	0	0	0
5	1	0	0
5	1	0	0	0
5	1	0	0	0
5	1	0	0	0
5	1	0	0	0
5	1	0	0	0
5	1	1	1	1	4	1	4	2	1	0	0	0	0
5	1	1	1	1	4	1	4	2	1	0	0	0	0
5	1	0	0	0
5	1	0	0	0
5	1	0	0	0
5	1	0	0
5	1	0	0	0
5	1	0	0	0
5	1	0	0	0
5	1	0	0	0
5	1	0	0	0
5	1	0	0	0
5	1	0	0	0
5	1	0	0	0
5	1	0	0	0
5	1	0	0	0
5	1	0	0	0
5	0		0
5	1	0	0	0
5	1	0	0	0
5	1	0	0	0
5	1	0	0	0
5	1	0	0	0
5	1	0	0	0
5	1	0	0	0
5	1	0	0	0
5	1	0	0	0
5	1	0	0	0
5	1	0	0	0
5	1	0	0	0
5	1	1	1	1	4	1	4	2	1	0	0	0	0
5	1	1	1	1	4	1	NO DATA	0
5	1	0	0	0
5	1	0	0	0
5	1	0	0	0
5	1	0	0	0
5	1	0	0	0
5	1	0	0	0
5	1	0	0	0
5	1	0	0	0
5	1	0	0	0
5	1	0	0	0
5	1	0	0	0
5	0		0
5	1	0	0	0
5	1	0	0	0
5	1	0	0	0
5	1	0	0	0
5	1	0	0	0
5	1	0	0	0
5	1	0	0	0
5	1	0	0	0
5	1	0	0	0
5	1	0	0	0
5	1	0	0	0
5	1	0	0	0
5	1	0	0	0
5	1	0	0	0
5	1	0	0	0
5	1	0	0	0
5	1	0	0	0
5	1	0	0	0
5	1	0	0	0
5	1	0	0	0
5	1	0	0	0
5	1	0	0	0
5	1	0	0	0
5	1	0	0	0
5	1	0	0	0
5	1	0	0	0
5	0		0
5	1	1	1	0
5	1	0	0	0
5	1	0	0	0
5	1	0	0	0
5	1	0	0	0
5	1	0	0	0
5	1	0	0	0
5	1	0	0	0
5	1	0	0	0
5	1	0	0	0
5	1	0	0	0
5	0		0
5	1	0	0	0
5	1	0	0	0
5	1	0	0	0
5	1	0	0	0
5	1	0	0	0
5	1	0	0	0
5	1	0	0	0
5	1	0	0	0
5	1	0	0	0
5	1	0	0	0
5	1	0	0	0
5	1	0	0	0
5	1	0	0	0
5	1	0	0	0
5	1	0	0	0
5	1	0	0	0
5	1	0	0	0
5	1	0	0	0
5	1	0	0	0
5	1	0	0	0
5	1	0	0	0
5	1	0	0	0
5	1	0	0	0
5, 1	0		0
2, 5	1	1	1	0
5	1	0	0		4		0			0	0	0	0
5	1	0	0		2		0			0	0	0	0
5	1	0	0		4		0			3	0	0	1
5	1	0	0		3		0			0	5	0	0
5	1	0	0		4		0			0	5	0	0
5	1	0	0		0		4			4	5	1	0
5	1	0	0		1		0			0	0	1	0
5	1	0	0		2		0			0	5	0	0
5	1	0	0		0		0			2	5	0	1
5	1	1	1	0	2		2			0	0	0	0
5	1	0	1	0	4		0			4	5	0	1
5	1	0	0		4		0			2	5	0	1
5	1	0	0		1		0			0	0	0	0
5	1	0	0		2		2			0	5	0	0
5	1	0	0		4		0			2	3	0	1
5	1	0			2		0			0	0	0	0
5	1	0	0		4		0			0	0	0	0
5	1	0	0		4		0			3	0	0	0
5	1	0	0		2		0			3	0	0	0
5	1	0	0		2		0			0	0	0	0
5	1	0	0		1		1			0	0	0	0
5	1	0	0		4		0			0	0	0	0
5	1	0	0		3		0			1	5	0	1
5	1	0	0		2		0			0	5	0	0
5	1	0	0		4		0			3	0	0	1
5	1	0	0		4		0			0	0	0	0
5	1	0	0		4		0			0	2	1	0
5	1	0	0		4		0			0	0	0	0
5	1	0	0		4		0			3	0	1	1
5	1	0	0		4		0			0	5	1	0
5	1	0	0		1		0			0	0	1	0
5	1	0	0		4		0			2	5	0	0
5	1	0	0		1		0			0	4	0	0
5	1	0	0		0		0			2	6	0	1
5	1	0	0		4		4			0	0	1	0
5	1	0	0		4		0			0	0	0	0
5	1	0	0		4		0			3	5	0	1
5	1	0	0		4		0			0	0	0	0
5	1	0	0		4		4			2	0	1	1
5	1	0	0		4		0			4	5	0	1
5	1	1	0		4		0			0	0	0	0
5	1	0	0		1		0			0	0	0	0
5	1	0	0		4		0			0	0	1	0
5	1	0	0		0	0	0	0	0	3	5	0	1
5	1	0	0		4		0			0	0	0	0
5	1	0	0		4		0			2	0	1	1
5	1	0	0		2		2			0	0	0	0
5	1	0	0		4		0			3	5	0	1
5	1	0	0		4		0			3	5	0	1
5	1	0	0		4		0			1	0	1	1
5	1	0	0		2		0			0	0	0	0
5	1	0	0		0	0	0	0	0	3	5	0	1
5	1	0	0		0		0			3	5	1	1
5	1	0	0		1		0			0	0	0	0
5	1	0	0		4		0			3	0	0	1
5	1	1	1	1	4	1	4	2	1	0	5	0	0
5	1	1	1	1	2	1	2	2	1	0	5	0	0
5	1	1	1	1	4	1	4	2	1	0	0	0	0
5	1	1	1	1	2	1	2	1	2	0	3	0	0
5	1	1	1	1	4	1	4	2	1	0	0	0	0
5	1	1	1	1	1	1	1	2	1	0	0	0	0
5	1	1	1	1	1	1	1	2	1	0	1	0	0
5	1	1	1	1	2	1	2	2	1	0	0	0	0
5	1	1	1	1	3	1	3	2	1	0	0	0	0
5	1	1	1	1	4	1	4	2	1	0	0	0	0
5	1	1	1	1	3	1	3	2	1	0	0	0	0
5	1	1	1	1	4	1	4	2	1	2	5	1	1
5	1	1	1	1	1	1	1	2	1	0	5	0	0
5	1	1	1	1	4	1	4	2	1	3	5	1	0
5	1	1	1	1	4	1	1	2	1	0	0	1	0
5	1	1	1	1	1	1	1	0		0	0	0	0
5	1	1	1	1	4	1	4	2	1	0	0	0	0
5	1	1	1	1	4	0	4	0	0	0	5	1	0
5	1	1	1	1	4	1	4	2	1	0	0	0	0
5	1	1	1	1	4	1	4	2	1	0	0	0	0
5	1	1	1	1	3	1	3	2	1	0	0	1	0
5	1	1	1	1	3	1	3	2	1	0	0	0	0
5	1	1	1	1	3	1	3	2	1	0	0	0	0
5	1	1	1	1	4	1	4	2	1	0	1	0	0
5	1	1	1	1	1	1	4	2	1	0	0	0	0
5	1	1	1	1	4	1	4	2	1	0	0	0	0
5	1	1	1	1	4	1	4	2	1	3	0	0	1
5	1	1	1	1	4	1	4	2	1	0	5	0	0
5	1	1	1	1	4	1	4	2	1	3	5	0	1
5	1	1	1	1	4	1	4	2	1	0	5	0	0
5	1	1	1	1	4	1	4	2	1	0	0	0	0
5	1	1	1	1	4	1	4	2	1	0	0	0	0
5	1	1	1	1	4	1	4	2	1	0	0	0	0
5	1	1	1	1	4	1	4	2	1	0	0	0	0
5	1	1	1	1	1	1	1	2	1	0	0	0	0
5	1	1	1	1	2	1	2	2	1	0	0	0	0
5	1	1	1	1	4	1	4	2	1	0	0	0	0
5	1	1	1	1	4	1	4	2	1	0	5	0	0
5	1	1	1	1	4	1	4	2	1	3	5	0	0
5	1	1	1	1	4	1	4	2	1	0	0	1	0
5	1	1	1	1	4	1	4	2	1	4	4	0	1
5	1	1	1	1	3	1	2	2	1	0	0	0	0
5	1	1	1	1	2	1	2	2	1	0	0	1	0
5	1	1	1	1	2	1	2	2	1	0	1	0	0
5	1	1	1	1	3	1	3	2	1	0	0	0	0
5	1	1	1	1	4	1	4	0		0	1	0	0
5	1	1	1	1	4	1	4	2	1	3	5	0	1
5	1	0	0		0		0			4	0	0	0
5	0				4		4			3	0	0	1
5	1	0	0		2		0			0	0	0	0
5	0				4		0			3	5	0	1
5	1	0	0		4		0			3	0	0	1
5	1	0	0		3		0			0	3	0	0
5	1	0			4		4			3	5	0	1
5	0				1		0			0	0	0	0
5	1	0	0		4		0			4	0	0	1
5	1	0	0		1		0			0	0	0	0
5	1	0	0		1		0			0	0	0	0
5	1	0	0		2		0			0	0	0	0
5	1	0	0		1		0			0	0	0	0
5	1	0	0		3		0			0	0	0	0
5	1	0	0		4		0			1	0	0	1
5	1	0	0		2		2			0	0	0	0
5	1	0	0		4		0			1	0	0	0
5	1	0	0		4		0			1	0	0	1
5	1	0	0		1		0			0	6	0	0
5	1	0	0		4		0			1	0	0	0
5	1	0	0		4		0			1	0	0	0
5	1	1	1	0	3		0			1	0	0	1
5	1	0	0		1		0			0	0	0	0

## Sheet: 6
Patient group	Test offered (anti- HCV Ab)	Anti-HCV Ab	Test offered (HCV- RNA)	HCV RNA	Stage liver fibrosis at diagnosis	Eligible for treatment	Stage of liver fibrosis at treatment initiation	Treatment initiation	SVR12	Liver complications	Extrahepactic complications	HCC	Decompensated cirrhosis
6	0									0	0	0	0
6	1	0								1	0	0	1
6	1	0								0	0	0	0
6	1	0			4		4			1	0	0	1
6	1	0			4		4			1	0	0	1
6	1	0								0	0	0	0
6	1	1	1	0						0	0	0	0
6	1	0			4		4			1	0	0	1
6	1	0								0	0	0	0
6	1	0								0	0	0	0
6	1	0								0	0	0	0
6	1	0			4		4			1	0	1	1
6	1	0								0	0	0	0
6	1	0								1	0	0	1
6	1	0			4		4			1	0	0	1
6	1	1	1	1	4	1	4	2	1	1	0	1	1
6	1	1	1	1	4	1	4	2	1	0	0	0	0
6	1	1	1	1	NO DATA	1	3	2	1	0	0	0	0
6	1	1	1	1	4	1	4	2	0	1	0	0	1
6	1	1	1	1	4	0				1	0	1	1
6	1	1	1	1	4	1	4	2	1	1	0	1	1
6	1	0			4		4			1	0	0	1
6	1	0			4		4			1	0	0	1
6	1	0								0	0	0	0
6	1	0								0	0	0	0
6	1	0			4		4			1	0	0	1
6	1	0								0	0	0	0
6	1	0								0	0	0	0
6	1	0			4		4			1	0	0	1
6	1	0			4		4			1	0	0	1
6	1	0								0	0	0	0
6	1	0								1	0	0	0
6	1	0								0	0	0	0
6	1	0			4		4			1	0	0	1
6	1	0			4		4			1	0	0	1
6	1	0			4		4			1	0	0	0
6	1	0								0	0	0	0
6	1	0								0	0	0	0
6	1	0								0	0	0	0
6	1	0			4		4			1	0	0	1
6	0									0	0	0	0
6	1	0								0	0	0	0
6	0									0	0	0	0
6	0									0	0	0	0
6	1	0								0	0	0	0
6	0									0	0	0	0
6	1	0								0	0	0	0
6	0									0	0	0	0
6	0									0	0	0	0
6	1	0			4		4			1	0	0	1
6	1	0								0	0	0	0
6	1	0								0	0	0	0
6	1	0								0	0	0	0
6	1	0			4		4			1	0	1	1
6	1	0								0	0	0	0
6	1	0			4		4			1	0	0	1
6	1	0								0	0	0	0
6	0									0	0	0	0
6	1	0			4		4			1	0	0	1
6	1	0			4		4			1	0	0	1
6	1	0								0	0	0	0
6	1	0								0	0	0	0
6	1	1	1	0	4		4			1	0	0	1
6	1	0								0	0	0	0
6	1	0								0	0	0	0
6	1	0								0	0	0	0
6	1	0								0	0	0	0
6	1	0								0	0	0	0
6	1	0			4		4			1	0	0	1
6	1	0			4		4			1	0	0	1
6	1	0			4		4			1	0	0	1
6	1	0			4		4			1	0	0	1
6	1	0								1	0	1	0
6	1	0								0	0	0	0
6	1	0								0	0	0	0
6	1	0			4		4			1	0	0	1
6	1	0			4		4			1	0	1	1
6	1	0								1	0	0	1
6	1	0								0	0	0	0
6	0									0	0	0	0
6	1	0			4		4			1	0	0	1
6	1	0			4		4			1	0	0	1
6	1	0			4		4			1	0	1	1
6	1	0			4		4			1	0	0	1
6	1	0			4		4			1	0	0	1
6	1	0								0	0	0	0
6	0									0	0	0	0
6	0									0	0	0	0
6	1	0			4		4			1	0	0	1
6	1	0								0	0	0	0
6	1	0								0	0	0	0
6	1	0								0	0	0	0
6	1	0			4		4			1	0	0	1
6	1	0			4		4			1	0	0	1
6	1	0			4		4			1	0	0	1
6	1	0			4		4			1	0	0	1
6	1	0								1	0	0	1
6	1	0			4		4			1	0	0	1
6	1	0								1	0	0	1
6	1	0			4		4			1	0	0	1
6	1	0								0	0	0	0
6	1	0								0	0	0	0
6	1	0								0	0	0	0
6	1	1	1	1	4	1	4	2	1	1	0	1	0
6	1	1	1	1	4	1	4	2	1	1	0	1	0
6	1	1	1	1	4	1	4	2	1	1	0	1	1
6	1	1	1	1	4	0				1	0	1	0
6	1	1	1	1	4	1	4	2	1	1	0	1	1
6	1	1	1	1	4	1	4	2	1	1	0	0	1
6	1	1	1	1	4	1	4	2	1	0	0	0	0
6	1	0								1	0	0	0
6	1	0								0	0	0	0
6	1	0								0	0	0	0
6	1	0								0	0	0	0
6	1	0								1	0	1	1
6	1	0								1	0	0	1
6	1	0								0	0	0	0
6	1	0			4		4			1	0	1	1
6	1	0								0	0	0	0
6	1	0			4		4			1	0	0	1
6	1	0								0	0	0	0
6	1	0								0	0	0	0
6	1	0								0	0	0	0
6	1	0								0	0	0	0
6	0									0	0	0	0
1.6	1	0
1.6	1	0
1.6	1	0
1.6	1	0
1.6	1	0
1,2,6	1	1	1	1	2	1	2	2	1	0	0	0	0
1,2,6	1	1	1	1	0	1	0	2	1	0	0	0	0
1,2,6	1	1	1	1	3	1	3	2	1	0	0	0	0
1,2,6	1	0
1, 6	1	0	0
1, 6	1	1	1	1	0	1	0	2	1	0	5, 6	0	0
1, 6	1	0	0
6	1	0	1	0
6	1	0	0
6	1	0	0
6	1	0	0
6	1	0	0
6	1	0	1	0
6	1	0	0
6	1	0	0
6	1	0	0
6	1	0	0
6	0		0
6	0		0
6	0		0
6	1	0	0
6	1	0	0
6	1	0	0
6	1	0	0
6	1	0	0
6	1	0	0
6	1	0	0
6	1	0	0
6	1	0	1	0
6	1	0	0
6	1	0	0
6	1	0	1	0
6	1	0	0
6	1	0	0
6	0		0
6	0		0
6	0		0
6	1	0	0
6	1	0	0
6	1	0	0
6	1	0	0
6	1	0	0
6	1	0	0
6	1	0	0
6	1	0	0
6	1	0	0
6	1	0	0
6	1	0	0
6	1	0	0
6	1	0	0
6	1	0	1	0
6	0		0
6	1	0	1	0
6	1	0	1	0
6	1	0	0
6	1	0	0
6	1	0	0
6	1	0	0
6	1	0	0
6	1	0	1	0
6	1	0	0
6	1	0	0
6	1	0	0
6	1	0	0
6	1	0	0
6	1	0	0
6	1	0	0
6	1	0	0
6	1	0	0
6	1	0	1	0
6	1	0	0
6	1	0	0
6	1	0	1	0
6	0		0
6	1	0	0
6	1	0	0
6	1	0	0
6	1	0	0
6	0		0
6	1	0	1	0
6	1	0	0
6	1	0	1	0
6	1	1	1	1	4	1	2	2	1	0	0	0	0
6	1	1	1	1	4	1	4	2	1	3.4	0	1	1
6	1	1	1	1	4	1	4	2	1	0	0	1	0
6	1	1	1	1	4	1	4	2	1	3	7	0	1
6	1	1	1	1	4	1	4	2	1	2,3,4	0	0	1
6	1	1	1	1	4	1	4	2	1	0	0	1	0
6	1	1	1	1	4	1	4	2	1	3	1	0	1
6	1	1	1	1	4	1	4	2	1	3	0	1	1
6	1	1	1	1	4	1	4	2	1	2,3,4	0	0	1
6	1	1	1	1	4	1	4	2	1	0	0	1	0
6	1	1	1	1	4	1	4	2	1	3	0	0	1
6	1	1	1	1	4	1	4	2	1	3	0	1	1
6	1	0	0
6	1	0	0
6	1	0	1	0
6	1	0	0
6	1	0	1	0
6	1	0	0
6	1	0	0
6	1	0	0
6	1	0	0
6	1	0	0
6	1	0	0
6	1	0	0
6	1	0	0
6	1	0	0
6	1	0	0
6	1	0	1	0
6	1	0	0
6	1	0	1	0
6	1	0	0
6	1	0	0
6	1	0	0
6	1	0	0
6	1	0	0
6	1	0	1	0
6	1	0	0
6	1	0	0
6	1	0	0
6	1	0	0
6	1	0	0
6	1	0	0
6	1	1	1	0
6	1	0	1	0
6	1	0	1	0
6	1	0	0
6	1	0	0
6	1	0	0
6	1	0	0
6	1	0	0
6	1	0	0
6	1	0	0
6	1	0	0
6	1	0	0
6	0		0
6	1	0	0
6	1	0	0
6	1	0	0
6	1	0	1	0
6	1	0	0
6	1	1	1	0
6	1	0	0
6	1	0	0
6	1	0	0
6	0		0
6	0		0
6	1	0	0
6	1	1	1	0
6	1	0	0
6	1	0	0
6	1	0	0
6	1	0	0
6	1	0	1	0
6	1	0	0
6	0
6	1	0	0
6	1	0	0
6	1	0	1	0
6	1	0	1	0
6	1	0	0
6	1	0	0
6	1	0	0
6	1	0	1	0
6	1	0	0
6	1	0	0
6	0		0
6	1	0	0
6	1	0	0
6	1	0	0
6	0		0
6	0		0
6	1	0	0
6	1	0	0
6	1	0	0
6	1	0	0
6	1	0	0
6	0		0
6	1	0	0
6	0		0
6	1	1	1	0
6	1	0	1	0
6	1	0	0
6	0		0
6	1	0	0
6	1	0	0
6	0		0
6	0		0
6	1	0	0
6	1	0	0
6	1	0	1	0
6	1	0	0
6	1	0	0
6	1	0	0
6	1	0	0
6	0		0
6	1	0	0
6	1	0	0
6	1	0	1	0
6	1	0	0
6	1	0	0
6	1	0	0
6	0		0
6	0		0
6	1	0	0
6	1	0	0
6	1	0	1	0
6	1	0	0
6	1	0	0
6	1	0	0
6	1	0	0
6	1	0	0
6	1	0	0
6	1	0	0
6	1	0	0
6	0		0
6	0		0
6	1	0	1	0
6	1	0	0
6	1	0	0
6	0		0
6	1	0	0
6	1	0	0
6	1	0	0
6	1	0	0
6	0		0
6	0		0
6	1	0	0
6	1	0	0
6	1	0	1	0
6	1	0	0
6	1	0	0
6	0		0
6	1	0	0
6	1	0	0
6	1	0	0
6	1	0	0
6	1	0	1	0
6	1	0	1	0
6	1	0	0
6	1	0	0
6	1	0	0
6	1	0	0
6	1	0	0
6	1	0	0
6	1	0	0
6	1	0	0
6	1	0	0
6	1	0	0
6	1	0	0
6	0		0
6	1	0	0
6	1	0	0
6	1	0	0
6	1	0	0
6	1	0	0
6	1	0	0
6	0		0
6	0		0
6	0		0
6	1	0	1	0
6	1	0	0
6	1	0	0
6	1	0	0
6	1	0	0
6	0		0
6	0		0
6	0		0
6	1	0	0
6	1	0	1	0
6	1	0	0
6	1	0	0
6	1	0	0
6	1	0	0
6	1	0	0
6	1	0	0
6	1	0	0
6	1	0	1	0
6	1	0	0
6	1	0	0
6	1	0	0
6	1	0	0
6	1	0	0
6	1	0	0
6	1	1	1	0
6	1	0	0
6	1	0	0
6	1	0	0
6	1	0	0
6	1	0	0
6	1	0	0
6	1	0	1	0
6	1	0	0
6	1	0	0
6	1	0	0
6	1	0	1	0
6	1	0	1	0
6	1	0	1	0
6	1	0	0
6	1	0	0
6	0		0
6	1	0	0
6	1	0	0
6	1	0	0
6	1	0	0
6	1	0	0
6	1	0	0
6	0		0
6	1	0	0
6	1	0	0
6	1	0	1	0
6	1	0	0
6	1	0	0
6	1	0	1	0
6	1	0	1	0
6	1	0	1	0
6	1	0	0
6	0		0
6	1	0	0
6	1	0	0
6	1	0	0
6	1	1	nd
6	0		0
6	1	0	0
6	1	0	0
6	1	0	1	0
6	1	0	0
6	1	0	0
6	1	0	0
6	1	0	0
6	1	0	0
6	1	0	0
6	1	0	0
6	1	0	0
6	1	0	0
6	1	0	0
6	1	0	0
6	1	0	0
6	1	0	0
6	1	0	0
6	1	0	0
6	1	0	0
6	1	0	0
6	1	0	0
6	1	0	0
6	1	0	1	0
6	1	0	0
6	1	0	1	0
6	1	0	1	0
6	1	0	0
6	0		0
6	0		0
6	1	0	0
6	1	1	1	1	4	1	4	2	1	3	5	0	1
6	1	1	1	1	4	1	4	2	1	3	0	0	1
6	1	1	1	1	4	1	4	2	1	0	0	0	0
6	1	1	1	1	4	1	4	2	1	0	0	1	0
6	1	1	1	1	4	0				0	0	1	0
6	1	1	1	1	NO DATA	NO DATA	NO DATA	NO DATA	3
6	1	1	1	1	4	1	4	2	1	3	2,5,8	1	1
6	1	1	1	1	4	1	1	2	1	3, 4	5	1	1
6	1	1	1	1	4	1	4	2	1	3	0	1	1
6	1	1	1	1	4	1	4	2	1	3	8	1	1
6	1	1	1	1	4	1	4	2	1	2.3	0	0	1
6	1	1	1	1	4	1	4	2	1	2,3,4	0	0	1
6	1	1	1	1	4	1	4	2	1	3	5.8	1	1
6	1	1	1	1	4	1	4	2	1	2	5	0	1
6	1	1	1	1	4	1	4	2	1	3	5.6	0	1
6	1	1	1	1	0	1	0	2	1	0	0	0	0
6	1	1	1	1	4	1	4	2	1	0	0	1	0
6	1	1	1	1	4	1	4	2	1	0	0	1	0
6	1	1	1	1	4	1	4	2	1	3	0	1	1
6	1	1	1	1	4	1	4	2	1	3	0	0	1
6	1	1	1	1	4	1	4	2	1	3	0	1	1
6	1	1	1	1	4	1	4	2	1	4	0	1	1
6	1	1	1	1	4	1	4	2	1	0	0	1	0
6	1	1	1	1	4	1	4	2	1	2,3,4	0	0	1
6	1	1	1	1	1	1	1	2	1	0	0	0	0
6	1	1	1	1	0	1	0	2	1	0	0	0	0
6	1	1	1	1	4	1	4	2	1	0	0	1	0
6	1	1	1	1	4	1	4	2	1	0	0	1	0
6	1	1	1	1	4	1	4	2	1	0	0	1	0
6	1	1	1	1	4	1	4	2	1	3	0	1	1
6	1	1	1	1	4	1	4	2	1	3	0	0	1
6	1	1	1	1	4	1	4	2	1	3	0	1	1
6	1	1	1	1	4	1	4	2	1	0	0	1	0
6	1	1	1	1	4	1	4	2	1	0	0	1	0
6	1	1	1	1	4	1	4	2	1	3	0	1	1
6	1	1	1	1	4	1	4	2	1	0	0	1	0
6	1	1	1	1	4	1	4	2	1	2.3	0	0	1
6	1	1	1	1	4	1	4	2	1	2.3	0	0	1
6	1	1	1	1	4	1	4	2	1	3	0	0	1
6	1	1	1	1	4	1	4	2	1	3.4	2	0	1
6	1	1	1	1	1	0
6	1	0	0
6	0		0
6	1	0	0
6	1	0	0
6	1	0	0
6	1	0	0
6	1	0	0
6	1	0	0
6	1	0	1	0
6	1	0	0
6	1	0	0
6	0		0
6	0		0
6	1	0	1	0
6	1	0	0
6	1	0	0
6	1	0	0
6	1	0	1	0
6	1	0	0
6	1	0	0
6	1	0	0
6	1	0	1	0
6	1	0	0
6	1	0	0
6	0		0
6	1	0	0
6	1	0	0
6	1	0	0
6	1	0	1	0
6	1	0	0
6	1	0	0
6	1	0	0
6	1	0	0
6	0		0
6	1	0	0
6	1	0	0
6	1	0	0
6	1	0	0
6	1	0	0
6	1	0	0
6	1	0	0
6	1	1	1	0
6	1	0	0
6	1	0	0
6	1	0	0
6	1	0	0
6	1	0	0
6	1	0	0
6	1	0	0
6	1	1	1	0
6	1	0	1	0
6	1	0	1	0
6	1	0	0
6	1	0	0
6	1	0	0
6	1	0	0
6	1	0	0
6	1	0	0
6	1	0	0
6	1	0	0
6	1	0	0
6	1	0	0
6	1	1	1	0
6	1	0	1	0
6	1	0	0
6	1	1	1	0
6	1	0	1	0
6	1	0	1	0
6	1	0	0
6	1	0	0
6	1	0	0
6	1	0	0
6	1	1	1	0
6	1	0	0
6	1	0	0
6	1	0	0
6	1	0	0
6	1	0	0
6	1	0	0
6	1	0	0
6	1	0	0
6	1	0	1	0
6	1	0	1	0
6	1	0	0
6	1	0	0
6	1	0	1	0
6	1	0	1	0
6	1	0	1	0
6	1	0	1	0
6	1	0	0
6	1	0	0
6	1	0	1	0
6	1	0	0
6	0		0
6	1	0	0
6	1	0	1	0
6	1	0	0
6	1	0	0
6	1	0	0
6	1	0	0
6	1	0	0
6	1	1	1	0
6	1	0	0
6	1	0	0
6	1	0	1	0
6	1	1	1	0
6	1	1	1	0
6	1	0	1	0
6	1	0	0
6	1	0	0
6	1	0	1	0
6	1	0	0
6	1	0	0
6	1	0	0
6	1	0	0
6	1	0	0
6	1	0	0
6	1	0	0
6	1	0	0
6	1	0	0
6	1	0	0
6	1	0	0
6	1	0	0
6	1	0	0
6	1	0	0
6	1	1	1	1	2	1	2	2	1	0	0	1	0
6	1	1	1	1	3	1	3	2	1	0	0	1	0
6	1	1	1	1	3	1	3	2	1	0	0	0	0
6	1	1	1	1	4	1	4	2	1	0	0	0	0
6	1	1	1	1	4	1	0	2	1	0	0	0	0
6	1	1	1	1	4	1	0	2	1	0	0	1	0
6	1	1	1	1	4	1	4	2	1	0	0	0	0
6	1	1	1	1	4	1	0	2	1	0	0	0	0
6	1	1	1	1	4	1	0	2	1	0	0	0	0
6	1	1	1	1	4	1	0	2	1	0	0	0	0
6	1	0	0
6	1	0	0
6	1	0	0
6	1	0	0
6	1	0	0
6	1	0	0
6	1	0	0
6	1	0	0
6	1	0	0
6	1	0	0
6	1	0	0
6	1	0	0
6	1	0	0
6	1	0	0
6	1	0	0
6	1	0	0
6	1	0	0
6	1	0	0
6	1	0	0
6	1	0	0
6	1	0	0
6	1	0	0
6	1	0	0
6	1	0	0
6	1	0	0
6	1	0	0
6	1	0	0
6	1	0	0
6	1	0	0
6	1	0	0
6	1	0	0
6	1	0	0
6	1	0	0
6	1	0	0
6	1	0	0
6	1	0	0
6	1	0	0
6	1	0	0
6	1	0	0
6	1	0	0
6	1	0	0
6	1	0	0
6	1	0	0
6	1	0	0
6	1	0	0
6	1	0	0
6	1	0	0
6	1	0	0
6	1	0	0
6	1	0	0
6	1	0	0
6	1	0	0
6	1	0	0
6	1	0	0
6	1	0	0
6	1	0	0
6	1	0	0
6	1	0	0
6	1	0	0
6	1	0	0
6	1	0	0
6	1	0	0
6	1	0	0
6	1	0	0
6	1	0	0
6	1	0	0
6	1	0	0
6	1	1	1	1	4	1	0	2	1	0	0	0	0
6	1	1	1	1	2	1	2	2	1	0	0	0	0
6	1	1	1	1	3	1	3	2	1	0	0	0	0
6	1	1	1	1	4	1	4	2	1	0	0	0	0
6	1	1	1	1	4	1	4	2	1	0	0	0	0
6	1	1	1	1	4	1	4	2	1	0	0	0	0
6	1	1	1	1	4	1	0	2	1	0	0	1	0
6	1	1	1	1	4	1	0	2	1	0	0	1	0
6	1	1	1	1	4	1	4	2	1	0	0	1	0
6	1	1	1	1	3	1	3	2	1	4	0	0	0
6	1	1	1	1	4	1	0	2	1	0	0	0	0
6	1	1	1	1	4	1	1	2	1	0	0	0	0
6	1	1	1	1	4	1	4	2	1	0	0	0	0
6	1	1	1	1	4	1	0	2	1	0	0	1	0
6	1	1	1	1	4	1	4	2	1	0	0	0	0
6	1	1	1	1	4	1	4	2	1	0	0	0	0
6	1	1	1	1	4	1	0	2	1	0	0	0	0
6	1	1	1	1	4	1	0	2	1	3	0	1	0
6	1	1	1	1	4	1	4	2	1	0	0	0	0
6	1	1	1	1	4	1	1	2	1	0	0	0	0
6	1	1	1	1	4	1	0	2	1	0	0	0	0
6	1	1	1	1	3	1	3	2	1	0	0	0	0
6	1	1	1	1	4	1	4	2	1	0	0	1	0
6	1	1	1	1	4	0
6	1	1	1	1	4	1	0	2	1	0	0	0	0
6	1	1	1	1	4	1	4	2	1	0	0	0	0
6	1	1	1	1	4	1	0	2	1	2	0	0	0
6	1	0	0
6	1	0	0
6	1	0	0
6	1	0	0
6	1	0	0
6	1	0	0
6	1	0	0
6	1	0	0		4		0			3	6	0	1
6	1	0	0		4		0			3	0	0	1
6	1	0	0		4		0			4	0	0	1
6	1	0	0		4		0			3	0	1	1
6	1	0	0		4		0			4	6	0	1
6	1	0	0		1		0			1	0	0	0
6	1	0	0		4		0			3	5	1	1
6	0				4		0			3	0	0	1
6	1	0	0		4		0			3	0	1	1
6	1	0			4		0			1	4	0	0
6	1	0	0		4		0			3	0	1	1
6	1	0	0		0		0			0	0	0	0
6	1	0	0		4		0			0	0	0	0
6	1	1	1	0	4		4			3	0	1	1
6	1	0	0		0		0			0	0	0	0
6	1	0	0		3		0			0	0	0	1
6	1	0	0		0		0			0	0	0	0
6	1	0	0		4		0			1	3	0	0
6	1	0	0		4		0			1	0	0	0
6	1	0	0		4		0			3	0	0	1
6	1	0	0		4		0			1	3	0	1
6	1	0	0		4		0			0	0	0	0
6	1	0	0		4		0			0	0	0	0
6	1	0	0		4		0			1	0	0	0
6	1	0	0		0		0			0	0	0	0
6	1	0	0		4		0			3	5	0	1
6	1	0	0		4		0			3	0	1	1
6	1	0	0		3		3			0	5	0	0
6	1	0	0		4		0			4	0	0	1
6	1	0	0		4		0			4	5	0	0
6	1	0	0		4		0			4	0	1	1
6	1	0	0		4		0			1	0	0	0
6	1	0	0		4		0			3	5	1	0
6	1	0	0		4		0			3	0	1	1
6	1	0	0		1		0			0	0	0	0
6	1	0	0		4		0			0	5	1	0
6	1	0	0		4		0			3	0	0	1
6	1	0	0		4		0			3	0	1	1
6	1	0	0		4		0			3	1	1	1
6	1	1	1	0	4		0			3	6	0	1
6	1	0	0		4		0			1	0	0	1
6	1	0	0		4		0			2	0	1	1
6	1	0	0		4		0			3	5	0	0
6	1	0	0		3		3			2	0	0	0
6	1	0	0		1		0			0	0	0	0
6	1	0	0		0		0			0	1	1	0
6	1	0	0		4		0			2	5	0	1
6	1	0	0		4		0			4	0	0	1
6	1	0	0		4		0			4	0	0	1
6	1	0	0		0		3			3	0	0	1
6	1	0	0		4		0			2	0	0	1
6	1	0	0		4		0			3	0	0	1
6	1	0	0		4		0			4	0	0	1
6	1	0	0		4		4			4	0	0	1
6	1	0	0		4		0			4	0	0	0
6	1	1	1	1	4	1	4	2	1	2	0	0	0
6	1	1	1	1	3	1	3	2	1	0	0	0	0
6	1	1	1	1	4	1	4	2	1	4	0	0	0
6	1	1	1	1	4	1	4	2	1	2	0	0	0
6	1	1	1	1	3	1	3	2	1	4	5	0	1
6	1	1	1	1	4	1	4	2	1	1	6	0	1
6	1	1	1	1	4	1	4	2	1	3	0	1	1
6	1	1	1	1	3	1	3	2	1	3	0	0	1
6	1	1	1	1	4	1	4	2	1	3	0	0	1
6	1	1	1	1	4	1	4	2	1	4	0	0	1
6	1	1	1	1	4	1	4	2	1	3	5	0	1
6	1	1	1	1	4	1	4	2	1	0	6	0	0
6	1	1	1	1	4	1	4	2	1	3	0	1	1
6	1	1	1	1	4	1	4	2	1	2	6	0	1
6	1	1	1	1	2	1	2	2	1	3	0	0	1
6	1	1	1	1	2	1	2	2	1	0	0	0	0
6	1	1	1	1	3	1	3	2	1	0	0	0	1
6	1	1	1	1	4	1	0	0		3	1	0	1
6	1	1	1	1	4	1	4	2	1	3	0	0	1
6	1	1	1	1	4	1	4	2	1	4	0	1	1
6	1	1	1	1	4	1	4	2	1	4	6	0	1
6	1	1	1	1	2	1	2	2	1	0	0	1	0
6	1	1	1	1	4	1	4	2	1	0	0	1	0
6	1	1	1	1	4	1	4	2	1	0	5	1	0
6	1	1	1	1	4	1	4	2	1	3	0	0	1
6	1	1	1	1	4	1	4	2	1	3	0	0	1
6	1	1	1	1	2	1	2	2	1	0	0	0	0
6	1	1	1	1	1	1	4	2	1	1	5	1	0
6	1	1	1	1	4	1	2	2	1	3	0	0	0
6	1	1	1	1	4	1	4	2	1	3	5	0	1
6	1	1	1	1	4	1	4	2	1	4	0	0	1
6	1	1	1	1	4	1	4	2	1	2	0	1	1
1	1	1	1	1	4	1	4	2	1	4	0	1	0
6	1	1	1	1	4	1	4	2	1	4	0	1	1
6	1	1	1	1	4	1	4	2	1	0	5	1	0
6	1	1	1	1	3	1	3	2	1	3	5	1	1
6	1	1	1	1	4	1	4	2	1	3	0	1	0
6	1	1	1	1	4	1	4	2	1	4	5	1	1
6	1	1	1	1	2	1	4	2	1	0	0	1	0
6	1	1	1	1	4	1	4	2	1	0	0	1	0
6	1	1	1	1	4	1	4	2	1	3	5	0	1
6	1	1	1	1	4	1	4	2	1	2	0	1	0
6	1	1	1	1	4	1	4	2	1	0	0	1	0
6	1	1	1	1	4	1	4	2	1	3	0	1	1
6	1	1	1	1	3	1	3	2	1	3	0	1	0
6	1	1	1	1	4	1	4	2	1	2	0	0	1
6	1	1	1	1	4	1	4	2	1	3	0	1	1
6	1	1	1	1	4	1	4	2	1	4	6	0	1
6	1	1	1	1	4	1	4	2	1	3	0	1	1
6	1	1	1	1	4	1	4	2	1	3	5	1	1
6	1	1	1	1	4	1	2	1	1	3	0	1	0
6	1	1	1	1	4	1	2	2	1	4	4	0	1
6	1	1	1	1	4	1	4	2	1	1	6	0	1
6	1	1	1	1	3	1	3	2	1	0	0	0	0
6	1	1	1	1	4	1	4	2	1	3	6	0	1
6	1	1	1	1	4	1	4	1	1	3	5	1	1
6	1	1	1	0	4		0			3	0	0	0
6	1	0	0		4		0			4	0	0	1
6	1	0	0		4		0			3	0	1	1
6	1	0	0		4		0			3	5	0	1
6	1	0	0		4		0			4	5	0	1
6	1	0	0		4		0			3	0	0	1
6	1	0	0		3		0			0	0	1	0
6	1	0	0		4		4			0	0	0	0
6	1	0	0		2		0			0	5	0	0
6	1	0	0		4		0			0	0	0	0
6	1	0	0		3		0			1	0	0	0
6	1	0	0		2		0			6	0	0	0
6	1	0	0		4		0			1	0	0	0
6	1	0	0		3		0			1	0	0	0
